# Supplementary material for: Preliminary evaluation of the proteomic profiling in the hippocampus of aged grazing cattle
Source: Front Aging Neurosci. 2023 Oct 27;15:1274073. doi: 10.3389/fnagi.2023.1274073 (PMC10641839; doi:10.3389/fnagi.2023.1274073)
Supplement: Supplementary file 1 [file Table_1.XLSX]

## Sheet: Legend
Table S1 Label-free differential proteomics results
Sheet1: The protein groups generated by MaxQuant software is reported.
Sheet2: The proteins after Perseus and statistical filters are reported
Sheet3: The proteins filtered by the log2 fold change cutoffs are reported
Sheet4: The phosphopeptides filtered by valid values and FDR<0.05 are reported. For each peptide, the leading protein, fold changes of the the global protein andphosphorylated peptide, the phosphorylated amino acid and its sequence position, the posterior error probability (PEP) and the score of the identification, the mass error, the FDR, and localization probabilities are disclosed.

## Sheet: sheet1_Raw protein groups
Protein IDs	Majority protein IDs	Peptide counts (all)	Peptide counts (razor+unique)	Peptide counts (unique)	Fasta headers	Number of proteins	Peptides	Razor + unique peptides	Unique peptides	Peptides AD1_REP1	Peptides AD1_REP2	Peptides AD2_REP1	Peptides AD2_REP2	Peptides AD3_REP1	Peptides AD3_REP2	Peptides AD4_REP1	Peptides AD4_REP2	Peptides AG1_REP1	Peptides AG1_REP2	Peptides AG2_REP1	Peptides AG2_REP2	Peptides AG3_REP1	Peptides AG3_REP2	Peptides AG4_REP1	Peptides AG4_REP2	Peptides AG5_REP1	Peptides AG5_REP2	Razor + unique peptides AD1_REP1	Razor + unique peptides AD1_REP2	Razor + unique peptides AD2_REP1	Razor + unique peptides AD2_REP2	Razor + unique peptides AD3_REP1	Razor + unique peptides AD3_REP2	Razor + unique peptides AD4_REP1	Razor + unique peptides AD4_REP2	Razor + unique peptides AG1_REP1	Razor + unique peptides AG1_REP2	Razor + unique peptides AG2_REP1	Razor + unique peptides AG2_REP2	Razor + unique peptides AG3_REP1	Razor + unique peptides AG3_REP2	Razor + unique peptides AG4_REP1	Razor + unique peptides AG4_REP2	Razor + unique peptides AG5_REP1	Razor + unique peptides AG5_REP2	Unique peptides AD1_REP1	Unique peptides AD1_REP2	Unique peptides AD2_REP1	Unique peptides AD2_REP2
sp|A2I7N3|SPA37_BOVIN;CON__A2I7N3;CON__REFSEQ:XP_001252647	sp|A2I7N3|SPA37_BOVIN;CON__A2I7N3;CON__REFSEQ:XP_001252647	5;5;3	5;5;3	3;3;1	>sp|A2I7N3|SPA37_BOVIN Serpin A3-7 OS=Bos taurus OX=9913 GN=SERPINA3-7 PE=3 SV=1;>A2I7N3 TREMBL:A2I7N3;Q27984 (Bos taurus) SERPINA3-7;>REFSEQ:XP_001252647 (Bos taurus) similar to endopin 2B	3	5	5	3	3	3	2	3	2	1	4	2	5	4	4	4	4	3	1	0	1	2	3	3	2	3	2	1	4	2	5	4	4	4	4	3	1	0	1	2	2	2	1	2
CON__ENSEMBL:ENSBTAP00000024462	CON__ENSEMBL:ENSBTAP00000024462	20	20	7	>ENSEMBL:ENSBTAP00000024462 (Bos taurus) 47 kDa protein	1	20	20	7	17	18	15	15	9	7	13	13	16	16	16	15	9	8	4	5	7	9	17	18	15	15	9	7	13	13	16	16	16	15	9	8	4	5	7	9	5	5	4	4
CON__ENSEMBL:ENSBTAP00000024466	CON__ENSEMBL:ENSBTAP00000024466	17	4	4	>ENSEMBL:ENSBTAP00000024466 (Bos taurus) 44 kDa protein	1	17	4	4	16	17	14	15	10	7	12	11	14	14	14	13	9	10	5	5	8	8	4	4	3	4	3	3	4	3	4	4	4	4	2	3	2	2	2	2	4	4	3	4
CON__P00761	CON__P00761	4	4	4	>P00761 SWISS-PROT:P00761|TRYP_PIG Trypsin - Sus scrofa (Pig).	1	4	4	4	4	4	4	4	4	4	4	4	4	4	4	4	4	4	3	3	4	4	4	4	4	4	4	4	4	4	4	4	4	4	4	4	3	3	4	4	4	4	4	4
sp|P01966|HBA_BOVIN;CON__P01966	sp|P01966|HBA_BOVIN;CON__P01966	19;19	19;19	19;19	>sp|P01966|HBA_BOVIN Hemoglobin subunit alpha OS=Bos taurus OX=9913 GN=HBA PE=1 SV=2;>P01966 SWISS-PROT:P01966 (Bos taurus) Hemoglobin subunit alpha	2	19	19	19	11	11	10	10	10	9	13	12	19	16	15	14	12	12	8	8	11	11	11	11	10	10	10	9	13	12	19	16	15	14	12	12	8	8	11	11	11	11	10	10
sp|P02070|HBB_BOVIN;CON__P02070;sp|P02081|HBBF_BOVIN;CON__Q3SX09	sp|P02070|HBB_BOVIN;CON__P02070	28;28;5;5	28;28;5;5	28;28;5;5	>sp|P02070|HBB_BOVIN Hemoglobin subunit beta OS=Bos taurus OX=9913 GN=HBB PE=1 SV=1;>P02070 SWISS-PROT:P02070 (Bos taurus) Hemoglobin subunit beta	4	28	28	28	20	21	16	15	17	17	23	22	28	27	23	23	20	20	14	14	17	18	20	21	16	15	17	17	23	22	28	27	23	23	20	20	14	14	17	18	20	21	16	15
sp|P02584|PROF1_BOVIN;CON__P02584	sp|P02584|PROF1_BOVIN;CON__P02584	7;7	7;7	7;7	>sp|P02584|PROF1_BOVIN Profilin-1 OS=Bos taurus OX=9913 GN=PFN1 PE=1 SV=2;>P02584 SWISS-PROT:P02584 (Bos taurus) Profilin-1	2	7	7	7	5	5	5	5	5	5	5	5	5	5	6	5	6	6	5	5	5	5	5	5	5	5	5	5	5	5	5	5	6	5	6	6	5	5	5	5	5	5	5	5
sp|P02672|FIBA_BOVIN;CON__P02672	sp|P02672|FIBA_BOVIN;CON__P02672	38;38	38;38	38;38	>sp|P02672|FIBA_BOVIN Fibrinogen alpha chain OS=Bos taurus OX=9913 GN=FGA PE=1 SV=5;>P02672 SWISS-PROT:P02672 (Bos taurus) Fibrinogen alpha chain precursor	2	38	38	38	20	21	11	13	5	4	8	11	36	36	27	26	8	8	5	4	4	5	20	21	11	13	5	4	8	11	36	36	27	26	8	8	5	4	4	5	20	21	11	13
CON__P02676;sp|P02676|FIBB_BOVIN	CON__P02676;sp|P02676|FIBB_BOVIN	36;34	36;34	36;34	>P02676 SWISS-PROT:P02676 (Bos taurus) similar to Fibrinogen beta chain precursor;>sp|P02676|FIBB_BOVIN Fibrinogen beta chain OS=Bos taurus OX=9913 GN=FGB PE=1 SV=2	2	36	36	36	24	26	12	13	5	7	8	9	34	34	24	23	10	8	5	4	4	6	24	26	12	13	5	7	8	9	34	34	24	23	10	8	5	4	4	6	24	26	12	13
sp|P02769|ALBU_BOVIN;CON__P02769	sp|P02769|ALBU_BOVIN;CON__P02769	77;77	77;77	73;73	>sp|P02769|ALBU_BOVIN Albumin OS=Bos taurus OX=9913 GN=ALB PE=1 SV=4;>P02769 SWISS-PROT:P02769 (Bos taurus) Bovine serum albumin precursor	2	77	77	73	71	70	69	66	59	60	71	69	76	76	73	72	47	50	34	37	48	40	71	70	69	66	59	60	71	69	76	76	73	72	47	50	34	37	48	40	67	66	65	62
CON__P04264;CON__H-INV:HIT000016045	CON__P04264	32;1	32;1	21;0	>P04264 SWISS-PROT:P04264 Tax_Id=9606 Gene_Symbol=KRT1 Keratin, type II cytoskeletal 1	2	32	32	21	25	26	23	23	26	26	26	26	28	28	31	32	27	25	25	21	24	23	25	26	23	23	26	26	26	26	28	28	31	32	27	25	25	21	24	23	16	16	15	15
CON__P13645;sp|P06394|K1C10_BOVIN;CON__P02535-1;CON__P08730-1;CON__ENSEMBL:ENSP00000377550;CON__P05784;sp|Q148H6|K1C28_BOVIN;CON__Q148H6;CON__Q7Z3Y7;CON__Q99456;CON__Q14525;CON__Q9UE12;CON__Q15323;CON__A2A5Y0;CON__Q92764;sp|A7YWM2|K1C40_BOVIN;CON__Q14532;sp|Q0P5J4|K1C25_BOVIN;CON__Q7Z3Z0;CON__A2AB72;CON__Q497I4;CON__O76015;CON__P13646-1;CON__Q7Z3Y8;sp|Q0P5J6|K1C27_BOVIN;CON__O76013;CON__Q7Z3Y9;CO…	CON__P13645	22;8;6;4;2;2;2;2;2;2;1;1;1;1;1;1;1;1;1;1;1;1;1;1;1;1;1;1;1;1	22;8;6;4;2;2;2;2;2;2;1;1;1;1;1;1;1;1;1;1;1;1;1;1;1;1;1;1;1;1	18;5;4;1;1;0;0;0;0;0;0;0;0;0;0;0;0;0;0;0;0;0;1;0;0;0;0;0;0;0	>P13645 SWISS-PROT:P13645 Tax_Id=9606 Gene_Symbol=KRT10 Keratin, type I cytoskeletal 10	30	22	22	18	18	17	15	15	20	20	17	18	18	21	20	19	18	17	17	20	18	16	18	17	15	15	20	20	17	18	18	21	20	19	18	17	17	20	18	16	14	13	11	13
sp|P15497|APOA1_BOVIN;CON__P15497	sp|P15497|APOA1_BOVIN;CON__P15497	16;16	16;16	16;16	>sp|P15497|APOA1_BOVIN Apolipoprotein A-I OS=Bos taurus OX=9913 GN=APOA1 PE=1 SV=3;>P15497 SWISS-PROT:P15497 (Bos taurus) Apolipoprotein A-I precursor	2	16	16	16	16	15	14	13	9	10	14	16	15	15	12	14	4	5	4	6	4	5	16	15	14	13	9	10	14	16	15	15	12	14	4	5	4	6	4	5	16	15	14	13
sp|P17697|CLUS_BOVIN;CON__P17697	sp|P17697|CLUS_BOVIN;CON__P17697	12;12	12;12	12;12	>sp|P17697|CLUS_BOVIN Clusterin OS=Bos taurus OX=9913 GN=CLU PE=1 SV=1;>P17697 SWISS-PROT:P17697 (Bos taurus) Clusterin precursor	2	12	12	12	7	8	8	8	7	7	9	9	8	9	9	10	11	10	7	5	8	9	7	8	8	8	7	7	9	9	8	9	9	10	11	10	7	5	8	9	7	8	8	8
sp|P34955|A1AT_BOVIN;CON__P34955	sp|P34955|A1AT_BOVIN;CON__P34955	4;4	4;4	4;4	>sp|P34955|A1AT_BOVIN Alpha-1-antiproteinase OS=Bos taurus OX=9913 GN=SERPINA1 PE=1 SV=1;>P34955 SWISS-PROT:P34955 (Bos taurus) Alpha-1-antiproteinase precursor	2	4	4	4	2	3	2	2	1	0	3	3	4	4	3	3	0	0	0	0	0	0	2	3	2	2	1	0	3	3	4	4	3	3	0	0	0	0	0	0	2	3	2	2
CON__P35527	CON__P35527	13	12	12	>P35527 SWISS-PROT:P35527 Tax_Id=9606 Gene_Symbol=KRT9 Keratin, type I cytoskeletal 9	1	13	12	12	12	12	8	9	11	11	12	12	12	11	13	13	12	12	10	9	11	10	11	11	7	8	10	10	11	11	11	10	12	12	11	11	9	8	10	9	11	11	7	8
CON__P35908	CON__P35908	18	16	11	>P35908 SWISS-PROT:P35908 Tax_Id=9606 Gene_Symbol=KRT2 Keratin, type II cytoskeletal 2 epidermal	1	18	16	11	17	17	11	8	14	15	13	13	14	15	16	17	10	12	15	14	14	15	15	15	10	7	12	13	11	11	13	13	14	15	8	10	13	12	12	13	10	10	6	3
sp|P62894|CYC_BOVIN;CON__P62894	sp|P62894|CYC_BOVIN;CON__P62894	11;11	11;11	11;11	>sp|P62894|CYC_BOVIN Cytochrome c OS=Bos taurus OX=9913 GN=CYCS PE=1 SV=2;>P62894 SWISS-PROT:P62894 Cytochrome c - Bos taurus (Bovine).	2	11	11	11	9	9	8	9	8	8	10	10	10	9	9	9	9	9	8	8	10	10	9	9	8	9	8	8	10	10	10	9	9	9	9	9	8	8	10	10	9	9	8	9
sp|Q03247|APOE_BOVIN;CON__Q03247	sp|Q03247|APOE_BOVIN;CON__Q03247	21;21	21;21	21;21	>sp|Q03247|APOE_BOVIN Apolipoprotein E OS=Bos taurus OX=9913 GN=APOE PE=1 SV=1;>Q03247 SWISS-PROT:Q03247 (Bos taurus) Apolipoprotein E precursor	2	21	21	21	18	18	20	17	16	14	20	20	20	20	21	19	20	20	10	11	21	19	18	18	20	17	16	14	20	20	20	20	21	19	20	20	10	11	21	19	18	18	20	17
CON__Q05B55	CON__Q05B55	6	6	6	>Q05B55 TREMBL:Q05B55 (Bos taurus) Similar to Ig kappa chain C region	1	6	6	6	6	6	4	3	2	1	5	5	5	5	4	4	1	1	3	2	1	2	6	6	4	3	2	1	5	5	5	5	4	4	1	1	3	2	1	2	6	6	4	3
CON__Q0IIK2;CON__Q29443;sp|Q29443|TRFE_BOVIN;sp|P24627|TRFL_BOVIN;CON__Q2HJF0	CON__Q0IIK2;CON__Q29443;sp|Q29443|TRFE_BOVIN	47;46;46;2;1	47;46;46;2;1	47;46;46;2;1	>Q0IIK2 TREMBL:Q0IIK2 (Bos taurus) Transferrin;>Q29443 SWISS-PROT:Q29443 Serotransferrin - Bos taurus (Bovine).;>sp|Q29443|TRFE_BOVIN Serotransferrin OS=Bos taurus OX=9913 GN=TF PE=2 SV=1	5	47	47	47	42	40	38	35	36	39	40	38	44	47	45	42	41	42	25	24	35	36	42	40	38	35	36	39	40	38	44	47	45	42	41	42	25	24	35	36	42	40	38	35
CON__Q1RMK2	CON__Q1RMK2	10	10	10	>Q1RMK2 TREMBL:Q1RMK2 (Bos taurus) IGHM protein	1	10	10	10	8	7	5	5	4	5	8	8	10	8	7	10	3	3	3	2	4	2	8	7	5	5	4	5	8	8	10	8	7	10	3	3	3	2	4	2	8	7	5	5
CON__Q1RMN8	CON__Q1RMN8	8	8	8	>Q1RMN8 TREMBL:Q1RMN8 (Bos taurus) Similar to Immunoglobulin lambda-like polypeptide 1	1	8	8	8	5	5	5	5	6	6	7	8	6	5	5	5	6	6	4	5	6	7	5	5	5	5	6	6	7	8	6	5	5	5	6	6	4	5	6	7	5	5	5	5
sp|Q2KJF1|A1BG_BOVIN;CON__Q2KJF1	sp|Q2KJF1|A1BG_BOVIN;CON__Q2KJF1	10;10	10;10	10;10	>sp|Q2KJF1|A1BG_BOVIN Alpha-1B-glycoprotein OS=Bos taurus OX=9913 GN=A1BG PE=1 SV=1;>Q2KJF1 TREMBL:Q2KJF1 (Bos taurus) Alpha-1-B glycoprotein	2	10	10	10	5	5	1	3	0	0	3	4	9	10	8	9	1	0	1	1	0	0	5	5	1	3	0	0	3	4	9	10	8	9	1	0	1	1	0	0	5	5	1	3
sp|Q2UVX4|CO3_BOVIN;CON__Q2UVX4	sp|Q2UVX4|CO3_BOVIN;CON__Q2UVX4	29;29	29;29	29;29	>sp|Q2UVX4|CO3_BOVIN Complement C3 OS=Bos taurus OX=9913 GN=C3 PE=1 SV=2;>Q2UVX4 SWISS-PROT:Q2UVX4 (Bos taurus) Complement C3 precursor	2	29	29	29	20	21	11	12	7	10	17	15	29	28	27	21	13	15	8	10	10	17	20	21	11	12	7	10	17	15	29	28	27	21	13	15	8	10	10	17	20	21	11	12
CON__Q3SX28;sp|Q5KR48|TPM2_BOVIN	CON__Q3SX28;sp|Q5KR48|TPM2_BOVIN	30;22	30;22	15;7	>Q3SX28 TREMBL:Q3SX28;Q5KR48 (Bos taurus) Tropomyosin 2;>sp|Q5KR48|TPM2_BOVIN Tropomyosin beta chain OS=Bos taurus OX=9913 GN=TPM2 PE=2 SV=1	2	30	30	15	29	29	13	13	9	9	14	15	19	17	19	17	13	14	9	8	10	10	29	29	13	13	9	9	14	15	19	17	19	17	13	14	9	8	10	10	15	15	2	2
REV__sp|O02811|PI4KA_BOVIN	REV__sp|O02811|PI4KA_BOVIN	4	4	4	>sp|O02811|PI4KA_BOVIN Phosphatidylinositol 4-kinase alpha OS=Bos taurus OX=9913 GN=PI4KA PE=2 SV=2	1	4	4	4	2	2	1	2	1	1	2	1	3	3	2	2	2	1	0	0	1	2	2	2	1	2	1	1	2	1	3	3	2	2	2	1	0	0	1	2	2	2	1	2
REV__sp|O97594|SMC3_BOVIN	REV__sp|O97594|SMC3_BOVIN	4	4	4	>sp|O97594|SMC3_BOVIN Structural maintenance of chromosomes protein 3 OS=Bos taurus OX=9913 GN=SMC3 PE=1 SV=1	1	4	4	4	4	2	0	1	3	2	4	4	4	4	3	3	3	2	2	3	3	3	4	2	0	1	3	2	4	4	4	4	3	3	3	2	2	3	3	3	4	2	0	1
sp|A1A4J1|PFKAL_BOVIN	sp|A1A4J1|PFKAL_BOVIN	10	8	8	>sp|A1A4J1|PFKAL_BOVIN ATP-dependent 6-phosphofructokinase, liver type OS=Bos taurus OX=9913 GN=PFKL PE=2 SV=1	1	10	8	8	7	6	8	8	8	7	8	7	5	8	7	9	9	9	5	5	7	8	6	5	7	7	7	6	7	6	4	7	5	8	7	8	3	4	6	8	6	5	7	7
sp|A1A4P5|PFD2_BOVIN	sp|A1A4P5|PFD2_BOVIN	4	4	4	>sp|A1A4P5|PFD2_BOVIN Prefoldin subunit 2 OS=Bos taurus OX=9913 GN=PFDN2 PE=2 SV=1	1	4	4	4	4	4	3	3	3	4	4	4	4	3	4	4	3	4	3	3	4	4	4	4	3	3	3	4	4	4	4	3	4	4	3	4	3	3	4	4	4	4	3	3
sp|A2VDL6|AT1A2_BOVIN	sp|A2VDL6|AT1A2_BOVIN	62	62	40	>sp|A2VDL6|AT1A2_BOVIN Sodium/potassium-transporting ATPase subunit alpha-2 OS=Bos taurus OX=9913 GN=ATP1A2 PE=1 SV=1	1	62	62	40	56	57	56	56	50	50	56	55	56	58	54	56	56	56	48	50	55	51	56	57	56	56	50	50	56	55	56	58	54	56	56	56	48	50	55	51	35	36	35	34
sp|A2VDZ9|VAPB_BOVIN	sp|A2VDZ9|VAPB_BOVIN	10	10	9	>sp|A2VDZ9|VAPB_BOVIN Vesicle-associated membrane protein-associated protein B OS=Bos taurus OX=9913 GN=VAPB PE=2 SV=1	1	10	10	9	8	8	8	8	8	8	9	9	8	8	8	9	9	9	7	6	8	7	8	8	8	8	8	8	9	9	8	8	8	9	9	9	7	6	8	7	7	7	7	7
sp|A2VE99|SEP11_BOVIN	sp|A2VE99|SEP11_BOVIN	21	21	10	>sp|A2VE99|SEP11_BOVIN Septin-11 OS=Bos taurus OX=9913 GN=SEPTIN11 PE=2 SV=1	1	21	21	10	16	17	16	16	13	14	17	16	17	14	16	16	18	17	7	6	14	15	16	17	16	16	13	14	17	16	17	14	16	16	18	17	7	6	14	15	8	9	9	9
sp|A3KMV5|UBA1_BOVIN	sp|A3KMV5|UBA1_BOVIN	30	30	30	>sp|A3KMV5|UBA1_BOVIN Ubiquitin-like modifier-activating enzyme 1 OS=Bos taurus OX=9913 GN=UBA1 PE=2 SV=1	1	30	30	30	26	24	27	26	26	25	27	27	25	27	24	25	27	27	23	22	28	28	26	24	27	26	26	25	27	27	25	27	24	25	27	27	23	22	28	28	26	24	27	26
sp|A3KN12|PUR8_BOVIN	sp|A3KN12|PUR8_BOVIN	5	5	5	>sp|A3KN12|PUR8_BOVIN Adenylosuccinate lyase OS=Bos taurus OX=9913 GN=ADSL PE=2 SV=1	1	5	5	5	3	3	1	3	3	3	4	3	4	4	3	3	3	2	2	2	4	3	3	3	1	3	3	3	4	3	4	4	3	3	3	2	2	2	4	3	3	3	1	3
sp|A4FUA8|CAZA1_BOVIN	sp|A4FUA8|CAZA1_BOVIN	5	4	4	>sp|A4FUA8|CAZA1_BOVIN F-actin-capping protein subunit alpha-1 OS=Bos taurus OX=9913 GN=CAPZA1 PE=2 SV=1	1	5	4	4	4	4	4	4	5	5	3	4	3	4	4	4	3	4	2	2	4	4	3	3	3	3	4	4	2	3	2	3	3	3	2	3	1	1	3	3	3	3	3	3
sp|A4FUY1|HECAM_BOVIN	sp|A4FUY1|HECAM_BOVIN	8	8	8	>sp|A4FUY1|HECAM_BOVIN Hepatocyte cell adhesion molecule OS=Bos taurus OX=9913 GN=HEPACAM PE=2 SV=1	1	8	8	8	7	7	7	7	6	6	7	7	5	6	6	5	6	6	6	6	5	6	7	7	7	7	6	6	7	7	5	6	6	5	6	6	6	6	5	6	7	7	7	7
sp|A4FUZ6|HSDL2_BOVIN	sp|A4FUZ6|HSDL2_BOVIN	4	4	4	>sp|A4FUZ6|HSDL2_BOVIN Hydroxysteroid dehydrogenase-like protein 2 OS=Bos taurus OX=9913 GN=HSDL2 PE=2 SV=1	1	4	4	4	2	1	1	1	1	1	2	3	3	2	2	1	1	1	0	2	1	1	2	1	1	1	1	1	2	3	3	2	2	1	1	1	0	2	1	1	2	1	1	1
sp|A4FV52|VGLU1_BOVIN	sp|A4FV52|VGLU1_BOVIN	11	11	11	>sp|A4FV52|VGLU1_BOVIN Vesicular glutamate transporter 1 OS=Bos taurus OX=9913 GN=SLC17A7 PE=2 SV=1	1	11	11	11	9	10	11	10	6	7	11	11	8	7	6	6	5	7	3	5	6	8	9	10	11	10	6	7	11	11	8	7	6	6	5	7	3	5	6	8	9	10	11	10
sp|A4IF63|TRIM2_BOVIN	sp|A4IF63|TRIM2_BOVIN	23	23	23	>sp|A4IF63|TRIM2_BOVIN Tripartite motif-containing protein 2 OS=Bos taurus OX=9913 GN=TRIM2 PE=2 SV=1	1	23	23	23	18	19	17	18	18	18	21	19	19	13	19	18	18	19	14	14	19	20	18	19	17	18	18	18	21	19	19	13	19	18	18	19	14	14	19	20	18	19	17	18
sp|A4IF97|ML12B_BOVIN;sp|Q5E9E2|MYL9_BOVIN	sp|A4IF97|ML12B_BOVIN;sp|Q5E9E2|MYL9_BOVIN	7;7	7;7	7;7	>sp|A4IF97|ML12B_BOVIN Myosin regulatory light chain 12B OS=Bos taurus OX=9913 GN=MYL12B PE=2 SV=1;>sp|Q5E9E2|MYL9_BOVIN Myosin regulatory light polypeptide 9 OS=Bos taurus OX=9913 GN=MYL9 PE=2 SV=3	2	7	7	7	4	3	4	4	5	5	6	4	4	4	4	5	4	4	3	3	4	3	4	3	4	4	5	5	6	4	4	4	4	5	4	4	3	3	4	3	4	3	4	4
sp|A4IFD0|KAD5_BOVIN	sp|A4IFD0|KAD5_BOVIN	5	4	4	>sp|A4IFD0|KAD5_BOVIN Adenylate kinase isoenzyme 5 OS=Bos taurus OX=9913 GN=Ak5 PE=2 SV=1	1	5	4	4	4	4	5	5	1	1	5	5	1	3	5	4	4	4	3	0	4	4	3	3	4	4	0	0	4	4	1	2	4	3	3	3	2	0	3	3	3	3	4	4
sp|A4IFE3|ACTY_BOVIN	sp|A4IFE3|ACTY_BOVIN	5	5	5	>sp|A4IFE3|ACTY_BOVIN Beta-centractin OS=Bos taurus OX=9913 GN=ACTR1B PE=2 SV=1	1	5	5	5	5	5	5	5	5	4	5	5	5	4	5	5	5	5	5	5	5	5	5	5	5	5	5	4	5	5	5	4	5	5	5	5	5	5	5	5	5	5	5	5
sp|A5D7A0|EFHD2_BOVIN;sp|Q17QM6|EFHD1_BOVIN	sp|A5D7A0|EFHD2_BOVIN	6;1	6;1	6;1	>sp|A5D7A0|EFHD2_BOVIN EF-hand domain-containing protein D2 OS=Bos taurus OX=9913 GN=EFHD2 PE=2 SV=1	2	6	6	6	4	3	3	3	4	4	2	3	2	4	4	4	5	4	4	4	4	3	4	3	3	3	4	4	2	3	2	4	4	4	5	4	4	4	4	3	4	3	3	3
sp|A5D7D1|ACTN4_BOVIN	sp|A5D7D1|ACTN4_BOVIN	41	41	27	>sp|A5D7D1|ACTN4_BOVIN Alpha-actinin-4 OS=Bos taurus OX=9913 GN=ACTN4 PE=2 SV=1	1	41	41	27	34	36	31	32	30	32	33	31	36	35	37	38	38	36	27	29	34	32	34	36	31	32	30	32	33	31	36	35	37	38	38	36	27	29	34	32	22	24	20	20
sp|A5D7H3|CTL2_BOVIN	sp|A5D7H3|CTL2_BOVIN	4	4	4	>sp|A5D7H3|CTL2_BOVIN Choline transporter-like protein 2 OS=Bos taurus OX=9913 GN=SLC44A2 PE=2 SV=1	1	4	4	4	3	3	2	4	3	3	2	2	2	2	3	1	2	2	2	2	3	3	3	3	2	4	3	3	2	2	2	2	3	1	2	2	2	2	3	3	3	3	2	4
sp|A5D989|EF1D_BOVIN	sp|A5D989|EF1D_BOVIN	4	4	4	>sp|A5D989|EF1D_BOVIN Elongation factor 1-delta OS=Bos taurus OX=9913 GN=EEF1D PE=2 SV=2	1	4	4	4	3	3	3	4	3	2	3	3	4	4	3	3	3	3	2	2	4	4	3	3	3	4	3	2	3	3	4	4	3	3	3	3	2	2	4	4	3	3	3	4
sp|Q5E9F8|H33_BOVIN;sp|A5PK61|H3C_BOVIN	sp|Q5E9F8|H33_BOVIN;sp|A5PK61|H3C_BOVIN	6;6	6;6	2;2	>sp|Q5E9F8|H33_BOVIN Histone H3.3 OS=Bos taurus OX=9913 GN=H3-3A PE=1 SV=3;>sp|A5PK61|H3C_BOVIN Histone H3.3C OS=Bos taurus OX=9913 GN=H3-5 PE=2 SV=1	2	6	6	2	6	5	5	5	5	5	6	5	6	6	6	6	6	6	4	4	5	6	6	5	5	5	5	5	6	5	6	6	6	6	6	6	4	4	5	6	2	1	1	1
sp|A5PK65|DOPD_BOVIN	sp|A5PK65|DOPD_BOVIN	5	5	5	>sp|A5PK65|DOPD_BOVIN D-dopachrome decarboxylase OS=Bos taurus OX=9913 GN=DDT PE=3 SV=1	1	5	5	5	3	3	4	5	3	2	4	3	4	5	3	4	5	4	2	2	4	4	3	3	4	5	3	2	4	3	4	5	3	4	5	4	2	2	4	4	3	3	4	5
sp|A5PKL1|OXR1_BOVIN	sp|A5PKL1|OXR1_BOVIN	14	14	14	>sp|A5PKL1|OXR1_BOVIN Oxidation resistance protein 1 OS=Bos taurus OX=9913 GN=OXR1 PE=2 SV=2	1	14	14	14	8	8	10	12	7	10	9	9	6	10	12	9	8	9	9	9	6	6	8	8	10	12	7	10	9	9	6	10	12	9	8	9	9	9	6	6	8	8	10	12
sp|A6H767|NP1L1_BOVIN	sp|A6H767|NP1L1_BOVIN	8	6	6	>sp|A6H767|NP1L1_BOVIN Nucleosome assembly protein 1-like 1 OS=Bos taurus OX=9913 GN=NAP1L1 PE=2 SV=1	1	8	6	6	7	7	5	6	7	6	5	7	7	7	7	7	5	7	6	4	6	5	5	5	3	5	6	5	4	5	5	5	5	5	4	5	5	4	4	4	5	5	3	5
sp|A6H7G2|DBNL_BOVIN	sp|A6H7G2|DBNL_BOVIN	12	12	12	>sp|A6H7G2|DBNL_BOVIN Drebrin-like protein OS=Bos taurus OX=9913 GN=DBNL PE=2 SV=1	1	12	12	12	12	10	11	9	9	9	11	12	9	9	11	10	10	11	6	5	11	9	12	10	11	9	9	9	11	12	9	9	11	10	10	11	6	5	11	9	12	10	11	9
sp|A6H7I5|DYN2_BOVIN	sp|A6H7I5|DYN2_BOVIN	14	5	5	>sp|A6H7I5|DYN2_BOVIN Dynamin-2 OS=Bos taurus OX=9913 GN=DNM2 PE=2 SV=1	1	14	5	5	10	10	13	12	11	12	12	11	10	11	11	12	13	12	10	12	11	11	3	3	4	3	3	4	3	3	3	3	2	3	4	3	2	3	3	3	3	3	4	3
sp|A6QLP2|SAHH3_BOVIN	sp|A6QLP2|SAHH3_BOVIN	10	10	10	>sp|A6QLP2|SAHH3_BOVIN Adenosylhomocysteinase 3 OS=Bos taurus OX=9913 GN=AHCYL2 PE=1 SV=1	1	10	10	10	7	7	7	7	5	6	10	8	7	8	7	10	7	7	5	5	8	7	7	7	7	7	5	6	10	8	7	8	7	10	7	7	5	5	8	7	7	7	7	7
sp|A6QLR4|FLOT2_BOVIN	sp|A6QLR4|FLOT2_BOVIN	6	6	6	>sp|A6QLR4|FLOT2_BOVIN Flotillin-2 OS=Bos taurus OX=9913 GN=FLOT2 PE=2 SV=1	1	6	6	6	3	4	5	3	5	4	3	3	2	2	2	2	2	1	5	5	2	1	3	4	5	3	5	4	3	3	2	2	2	2	2	1	5	5	2	1	3	4	5	3
sp|A6QLU1|GPDM_BOVIN	sp|A6QLU1|GPDM_BOVIN	19	19	19	>sp|A6QLU1|GPDM_BOVIN Glycerol-3-phosphate dehydrogenase, mitochondrial OS=Bos taurus OX=9913 GN=GPD2 PE=2 SV=1	1	19	19	19	14	14	16	17	13	13	17	17	12	13	13	12	11	10	9	7	13	12	14	14	16	17	13	13	17	17	12	13	13	12	11	10	9	7	13	12	14	14	16	17
sp|A6QNS3|ABR_BOVIN	sp|A6QNS3|ABR_BOVIN	5	5	5	>sp|A6QNS3|ABR_BOVIN Active breakpoint cluster region-related protein OS=Bos taurus OX=9913 GN=ABR PE=2 SV=1	1	5	5	5	3	5	4	5	3	3	4	3	2	4	4	5	5	5	0	0	4	3	3	5	4	5	3	3	4	3	2	4	4	5	5	5	0	0	4	3	3	5	4	5
sp|A6QQZ0|GDAP1_BOVIN	sp|A6QQZ0|GDAP1_BOVIN	6	6	6	>sp|A6QQZ0|GDAP1_BOVIN Ganglioside-induced differentiation-associated protein 1 OS=Bos taurus OX=9913 GN=GDAP1 PE=2 SV=1	1	6	6	6	3	4	5	5	4	5	5	4	3	3	3	3	3	3	2	3	2	3	3	4	5	5	4	5	5	4	3	3	3	3	3	3	2	3	2	3	3	4	5	5
sp|A6QR46|RAB6B_BOVIN	sp|A6QR46|RAB6B_BOVIN	6	6	6	>sp|A6QR46|RAB6B_BOVIN Ras-related protein Rab-6B OS=Bos taurus OX=9913 GN=RAB6B PE=2 SV=1	1	6	6	6	6	5	5	5	6	6	4	4	4	5	4	4	5	5	4	3	6	5	6	5	5	5	6	6	4	4	4	5	4	4	5	5	4	3	6	5	6	5	5	5
sp|A7E3Q8|PLST_BOVIN	sp|A7E3Q8|PLST_BOVIN	5	5	5	>sp|A7E3Q8|PLST_BOVIN Plastin-3 OS=Bos taurus OX=9913 GN=PLS3 PE=2 SV=1	1	5	5	5	2	1	1	1	0	1	1	2	1	2	1	1	1	1	2	2	1	1	2	1	1	1	0	1	1	2	1	2	1	1	1	1	2	2	1	1	2	1	1	1
sp|A7MB35|ODPA_BOVIN	sp|A7MB35|ODPA_BOVIN	21	21	21	>sp|A7MB35|ODPA_BOVIN Pyruvate dehydrogenase E1 component subunit alpha, somatic form, mitochondrial OS=Bos taurus OX=9913 GN=PDHA1 PE=2 SV=1	1	21	21	21	15	19	18	19	17	15	18	16	14	13	13	16	15	15	12	14	15	15	15	19	18	19	17	15	18	16	14	13	13	16	15	15	12	14	15	15	15	19	18	19
sp|A7MB62|ARP2_BOVIN	sp|A7MB62|ARP2_BOVIN	9	9	9	>sp|A7MB62|ARP2_BOVIN Actin-related protein 2 OS=Bos taurus OX=9913 GN=ACTR2 PE=1 SV=1	1	9	9	9	7	7	6	7	6	5	8	8	6	5	7	8	7	8	6	6	5	6	7	7	6	7	6	5	8	8	6	5	7	8	7	8	6	6	5	6	7	7	6	7
sp|A7MBI0|PACN1_BOVIN	sp|A7MBI0|PACN1_BOVIN	31	31	31	>sp|A7MBI0|PACN1_BOVIN Protein kinase C and casein kinase substrate in neurons protein 1 OS=Bos taurus OX=9913 GN=PACSIN1 PE=2 SV=1	1	31	31	31	26	27	27	26	29	28	25	26	23	23	25	25	24	25	15	19	25	26	26	27	27	26	29	28	25	26	23	23	25	25	24	25	15	19	25	26	26	27	27	26
sp|A7MBJ4|PTPRF_BOVIN	sp|A7MBJ4|PTPRF_BOVIN	4	4	4	>sp|A7MBJ4|PTPRF_BOVIN Receptor-type tyrosine-protein phosphatase F OS=Bos taurus OX=9913 GN=PTPRF PE=2 SV=1	1	4	4	4	3	3	3	4	3	3	3	2	1	3	2	2	2	2	1	2	2	2	3	3	3	4	3	3	3	2	1	3	2	2	2	2	1	2	2	2	3	3	3	4
sp|A7MBJ5|CAND1_BOVIN	sp|A7MBJ5|CAND1_BOVIN	29	29	29	>sp|A7MBJ5|CAND1_BOVIN Cullin-associated NEDD8-dissociated protein 1 OS=Bos taurus OX=9913 GN=CAND1 PE=2 SV=1	1	29	29	29	23	22	24	25	21	17	25	23	21	17	17	20	22	19	14	11	21	13	23	22	24	25	21	17	25	23	21	17	17	20	22	19	14	11	21	13	23	22	24	25
sp|D3K0R6|AT2B4_BOVIN	sp|D3K0R6|AT2B4_BOVIN	27	27	27	>sp|D3K0R6|AT2B4_BOVIN Plasma membrane calcium-transporting ATPase 4 OS=Bos taurus OX=9913 GN=ATP2B4 PE=1 SV=2	1	27	27	27	18	18	17	21	18	18	22	21	20	20	26	25	21	26	16	17	22	25	18	18	17	21	18	18	22	21	20	20	26	25	21	26	16	17	22	25	18	18	17	21
sp|E1BNQ4|NNRD_BOVIN	sp|E1BNQ4|NNRD_BOVIN	5	5	5	>sp|E1BNQ4|NNRD_BOVIN ATP-dependent (S)-NAD(P)H-hydrate dehydratase OS=Bos taurus OX=9913 GN=NAXD PE=3 SV=1	1	5	5	5	4	3	3	3	5	4	4	3	4	4	3	3	2	2	4	1	3	3	4	3	3	3	5	4	4	3	4	4	3	3	2	2	4	1	3	3	4	3	3	3
sp|F1MH24|AAK1_BOVIN	sp|F1MH24|AAK1_BOVIN	5	5	5	>sp|F1MH24|AAK1_BOVIN AP2-associated protein kinase 1 OS=Bos taurus OX=9913 GN=AAK1 PE=1 SV=2	1	5	5	5	4	3	4	5	3	4	5	5	4	4	5	4	3	3	3	3	5	3	4	3	4	5	3	4	5	5	4	4	5	4	3	3	3	3	5	3	4	3	4	5
sp|F1MNN4|FBXW7_BOVIN	sp|F1MNN4|FBXW7_BOVIN	4	4	4	>sp|F1MNN4|FBXW7_BOVIN F-box/WD repeat-containing protein 7 OS=Bos taurus OX=9913 GN=FBXW7 PE=1 SV=3	1	4	4	4	3	2	2	3	2	3	3	3	3	3	2	2	3	2	3	3	3	3	3	2	2	3	2	3	3	3	3	3	2	2	3	2	3	3	3	3	3	2	2	3
sp|F1MVX2|LANC1_BOVIN	sp|F1MVX2|LANC1_BOVIN	16	16	16	>sp|F1MVX2|LANC1_BOVIN Glutathione S-transferase LANCL1 OS=Bos taurus OX=9913 GN=LANCL1 PE=1 SV=2	1	16	16	16	15	15	14	13	13	13	16	15	15	14	16	16	15	16	10	8	14	16	15	15	14	13	13	13	16	15	15	14	16	16	15	16	10	8	14	16	15	15	14	13
sp|F1N5C8|ENPP6_BOVIN	sp|F1N5C8|ENPP6_BOVIN	12	12	12	>sp|F1N5C8|ENPP6_BOVIN Glycerophosphocholine choline phosphodiesterase ENPP6 OS=Bos taurus OX=9913 GN=ENPP6 PE=1 SV=2	1	12	12	12	10	11	7	6	6	7	10	10	11	10	10	10	7	8	7	8	11	11	10	11	7	6	6	7	10	10	11	10	10	10	7	8	7	8	11	11	10	11	7	6
sp|O02675|DPYL2_BOVIN	sp|O02675|DPYL2_BOVIN	44	44	44	>sp|O02675|DPYL2_BOVIN Dihydropyrimidinase-related protein 2 OS=Bos taurus OX=9913 GN=DPYSL2 PE=1 SV=1	1	44	44	44	39	38	39	39	38	39	42	42	41	41	41	40	42	42	33	33	39	40	39	38	39	39	38	39	42	42	41	41	41	40	42	42	33	33	39	40	39	38	39	39
sp|O02691|HCD2_BOVIN	sp|O02691|HCD2_BOVIN	10	10	10	>sp|O02691|HCD2_BOVIN 3-hydroxyacyl-CoA dehydrogenase type-2 OS=Bos taurus OX=9913 GN=HSD17B10 PE=1 SV=3	1	10	10	10	9	8	9	8	6	8	8	8	10	9	9	8	10	9	5	6	8	9	9	8	9	8	6	8	8	8	10	9	9	8	10	9	5	6	8	9	9	8	9	8
sp|O02739|SPB6_BOVIN;sp|Q5BIR5|SPB8_BOVIN;sp|Q1JPB0|ILEU_BOVIN	sp|O02739|SPB6_BOVIN	7;1;1	7;1;1	7;1;1	>sp|O02739|SPB6_BOVIN Serpin B6 OS=Bos taurus OX=9913 GN=SERPINB6 PE=2 SV=1	3	7	7	7	5	4	4	4	3	3	6	6	5	5	5	7	6	6	3	3	3	4	5	4	4	4	3	3	6	6	5	5	5	7	6	6	3	3	3	4	5	4	4	4
sp|O02751|CFDP2_BOVIN	sp|O02751|CFDP2_BOVIN	4	4	4	>sp|O02751|CFDP2_BOVIN Craniofacial development protein 2 OS=Bos taurus OX=9913 GN=CFDP2 PE=1 SV=2	1	4	4	4	2	2	3	1	4	2	2	2	3	3	3	3	3	3	2	2	2	3	2	2	3	1	4	2	2	2	3	3	3	3	3	3	2	2	2	3	2	2	3	1
sp|O02853|PTGDS_BOVIN	sp|O02853|PTGDS_BOVIN	4	4	4	>sp|O02853|PTGDS_BOVIN Prostaglandin-H2 D-isomerase OS=Bos taurus OX=9913 GN=PTGDS PE=1 SV=1	1	4	4	4	2	2	2	2	3	4	4	4	4	4	3	3	4	4	2	2	4	3	2	2	2	2	3	4	4	4	4	4	3	3	4	4	2	2	4	3	2	2	2	2
sp|O18789|RS2_BOVIN	sp|O18789|RS2_BOVIN	5	5	5	>sp|O18789|RS2_BOVIN 40S ribosomal protein S2 OS=Bos taurus OX=9913 GN=RPS2 PE=2 SV=2	1	5	5	5	5	5	4	4	5	3	5	5	2	2	4	4	5	4	3	3	4	5	5	5	4	4	5	3	5	5	2	2	4	4	5	4	3	3	4	5	5	5	4	4
sp|O18964|SYNJ1_BOVIN	sp|O18964|SYNJ1_BOVIN	28	28	28	>sp|O18964|SYNJ1_BOVIN Synaptojanin-1 (Fragment) OS=Bos taurus OX=9913 GN=SYNJ1 PE=1 SV=2	1	28	28	28	21	20	24	24	21	22	23	23	18	16	19	20	21	21	15	13	22	20	21	20	24	24	21	22	23	23	18	16	19	20	21	21	15	13	22	20	21	20	24	24
sp|O41515|MLP3B_BOVIN	sp|O41515|MLP3B_BOVIN	7	4	4	>sp|O41515|MLP3B_BOVIN Microtubule-associated proteins 1A/1B light chain 3B OS=Bos taurus OX=9913 GN=MAP1LC3B PE=1 SV=4	1	7	4	4	4	4	4	4	4	4	4	4	4	5	6	6	6	6	4	4	6	5	3	3	3	3	3	3	3	3	3	3	4	4	4	4	2	2	3	3	3	3	3	3
sp|O46375|TTHY_BOVIN	sp|O46375|TTHY_BOVIN	4	4	4	>sp|O46375|TTHY_BOVIN Transthyretin OS=Bos taurus OX=9913 GN=TTR PE=1 SV=1	1	4	4	4	4	4	3	3	3	3	4	4	4	4	4	4	4	4	3	3	3	3	4	4	3	3	3	3	4	4	4	4	4	4	4	4	3	3	3	3	4	4	3	3
sp|O46414|FRIH_BOVIN	sp|O46414|FRIH_BOVIN	19	19	19	>sp|O46414|FRIH_BOVIN Ferritin heavy chain OS=Bos taurus OX=9913 GN=FTH1 PE=2 SV=3	1	19	19	19	11	11	11	10	10	10	14	15	14	15	16	15	16	16	5	6	11	11	11	11	11	10	10	10	14	15	14	15	16	15	16	16	5	6	11	11	11	11	11	10
sp|O46415|FRIL_BOVIN	sp|O46415|FRIL_BOVIN	8	8	8	>sp|O46415|FRIL_BOVIN Ferritin light chain OS=Bos taurus OX=9913 GN=FTL PE=2 SV=3	1	8	8	8	5	5	4	4	5	6	5	6	8	8	8	8	8	8	5	5	8	8	5	5	4	4	5	6	5	6	8	8	8	8	8	8	5	5	8	8	5	5	4	4
sp|O46563|VATH_BOVIN	sp|O46563|VATH_BOVIN	12	12	12	>sp|O46563|VATH_BOVIN V-type proton ATPase subunit H OS=Bos taurus OX=9913 GN=ATP6V1H PE=1 SV=3	1	12	12	12	11	10	10	9	10	11	11	11	7	10	9	9	10	6	6	6	9	9	11	10	10	9	10	11	11	11	7	10	9	9	10	6	6	6	9	9	11	10	10	9
sp|O46629|ECHB_BOVIN	sp|O46629|ECHB_BOVIN	18	18	18	>sp|O46629|ECHB_BOVIN Trifunctional enzyme subunit beta, mitochondrial OS=Bos taurus OX=9913 GN=HADHB PE=2 SV=1	1	18	18	18	15	15	17	16	14	15	14	15	15	17	15	15	13	12	9	8	15	15	15	15	17	16	14	15	14	15	15	17	15	15	13	12	9	8	15	15	15	15	17	16
sp|O46631|SHPS1_BOVIN	sp|O46631|SHPS1_BOVIN	8	8	8	>sp|O46631|SHPS1_BOVIN Tyrosine-protein phosphatase non-receptor type substrate 1 OS=Bos taurus OX=9913 GN=SIRPA PE=2 SV=1	1	8	8	8	4	4	4	4	5	5	2	3	4	4	6	5	6	6	3	4	6	6	4	4	4	4	5	5	2	3	4	4	6	5	6	6	3	4	6	6	4	4	4	4
sp|O62654|DESM_BOVIN	sp|O62654|DESM_BOVIN	20	14	14	>sp|O62654|DESM_BOVIN Desmin OS=Bos taurus OX=9913 GN=DES PE=2 SV=3	1	20	14	14	19	19	5	3	5	6	5	6	8	12	10	11	4	4	6	6	5	4	14	14	2	0	1	1	1	1	3	6	5	7	1	1	2	2	1	1	14	14	2	0
sp|O62768|TRXR1_BOVIN;sp|Q9N2I8|TRXR2_BOVIN	sp|O62768|TRXR1_BOVIN	5;1	5;1	5;1	>sp|O62768|TRXR1_BOVIN Thioredoxin reductase 1, cytoplasmic OS=Bos taurus OX=9913 GN=TXNRD1 PE=2 SV=3	2	5	5	5	4	4	4	4	5	5	3	3	4	4	5	4	4	4	4	4	5	4	4	4	4	4	5	5	3	3	4	4	5	4	4	4	4	4	5	4	4	4	4	4
sp|O77750|AQP4_BOVIN	sp|O77750|AQP4_BOVIN	7	7	7	>sp|O77750|AQP4_BOVIN Aquaporin-4 OS=Bos taurus OX=9913 GN=AQP4 PE=2 SV=3	1	7	7	7	5	5	6	6	6	5	6	6	7	7	7	7	7	7	5	5	6	6	5	5	6	6	6	5	6	6	7	7	7	7	7	7	5	5	6	6	5	5	6	6
sp|O77784|IDH3B_BOVIN	sp|O77784|IDH3B_BOVIN	10	10	10	>sp|O77784|IDH3B_BOVIN Isocitrate dehydrogenase [NAD] subunit beta, mitochondrial OS=Bos taurus OX=9913 GN=IDH3B PE=2 SV=2	1	10	10	10	8	7	8	9	10	8	7	6	4	4	4	5	5	5	6	5	7	6	8	7	8	9	10	8	7	6	4	4	4	5	5	5	6	5	7	6	8	7	8	9
sp|O77788|NFM_BOVIN	sp|O77788|NFM_BOVIN	82	82	76	>sp|O77788|NFM_BOVIN Neurofilament medium polypeptide OS=Bos taurus OX=9913 GN=NEFM PE=1 SV=3	1	82	82	76	64	64	61	60	60	61	63	64	74	72	71	71	69	70	72	70	67	65	64	64	61	60	60	61	63	64	74	72	71	71	69	70	72	70	67	65	59	59	56	55
sp|O77834|PRDX6_BOVIN	sp|O77834|PRDX6_BOVIN	17	17	17	>sp|O77834|PRDX6_BOVIN Peroxiredoxin-6 OS=Bos taurus OX=9913 GN=PRDX6 PE=1 SV=3	1	17	17	17	16	16	16	17	17	15	16	15	16	16	15	15	16	14	13	13	17	17	16	16	16	17	17	15	16	15	16	16	15	15	16	14	13	13	17	17	16	16	16	17
sp|O97680|THIO_BOVIN	sp|O97680|THIO_BOVIN	6	6	6	>sp|O97680|THIO_BOVIN Thioredoxin OS=Bos taurus OX=9913 GN=TXN PE=3 SV=3	1	6	6	6	6	5	6	6	5	5	6	6	6	5	5	5	5	5	5	3	5	5	6	5	6	6	5	5	6	6	6	5	5	5	5	5	5	3	5	5	6	5	6	6
sp|O97725|NDUAC_BOVIN	sp|O97725|NDUAC_BOVIN	5	5	5	>sp|O97725|NDUAC_BOVIN NADH dehydrogenase [ubiquinone] 1 alpha subcomplex subunit 12 OS=Bos taurus OX=9913 GN=NDUFA12 PE=1 SV=1	1	5	5	5	5	5	5	5	5	5	5	5	4	3	5	5	5	5	2	3	3	4	5	5	5	5	5	5	5	5	4	3	5	5	5	5	2	3	3	4	5	5	5	5
sp|O97764|QOR_BOVIN	sp|O97764|QOR_BOVIN	11	11	11	>sp|O97764|QOR_BOVIN Zeta-crystallin OS=Bos taurus OX=9913 GN=CRYZ PE=2 SV=2	1	11	11	11	10	9	9	9	10	9	9	10	9	9	10	11	11	11	9	7	9	9	10	9	9	9	10	9	9	10	9	9	10	11	11	11	9	7	9	9	10	9	9	9
sp|P00125|CY1_BOVIN	sp|P00125|CY1_BOVIN	9	9	9	>sp|P00125|CY1_BOVIN Cytochrome c1, heme protein, mitochondrial OS=Bos taurus OX=9913 GN=CYC1 PE=1 SV=2	1	9	9	9	7	7	7	7	8	8	7	7	8	8	8	7	8	6	4	4	8	9	7	7	7	7	8	8	7	7	8	8	8	7	8	6	4	4	8	9	7	7	7	7
sp|P00126|QCR6_BOVIN	sp|P00126|QCR6_BOVIN	5	5	5	>sp|P00126|QCR6_BOVIN Cytochrome b-c1 complex subunit 6, mitochondrial OS=Bos taurus OX=9913 GN=UQCRH PE=1 SV=2	1	5	5	5	3	3	3	4	4	4	3	3	3	3	3	4	3	3	4	4	3	3	3	3	3	4	4	4	3	3	3	3	3	4	3	3	4	4	3	3	3	3	3	4
sp|P00129|QCR7_BOVIN	sp|P00129|QCR7_BOVIN	11	11	11	>sp|P00129|QCR7_BOVIN Cytochrome b-c1 complex subunit 7 OS=Bos taurus OX=9913 GN=UQCRB PE=1 SV=3	1	11	11	11	10	11	11	11	10	11	11	11	9	9	8	11	10	10	7	7	10	8	10	11	11	11	10	11	11	11	9	9	8	11	10	10	7	7	10	8	10	11	11	11
sp|P00366|DHE3_BOVIN	sp|P00366|DHE3_BOVIN	33	33	33	>sp|P00366|DHE3_BOVIN Glutamate dehydrogenase 1, mitochondrial OS=Bos taurus OX=9913 GN=GLUD1 PE=1 SV=2	1	33	33	33	28	29	30	29	25	25	30	32	29	28	28	29	29	28	22	23	26	28	28	29	30	29	25	25	30	32	29	28	28	29	29	28	22	23	26	28	28	29	30	29
sp|P00423|COX41_BOVIN	sp|P00423|COX41_BOVIN	11	11	11	>sp|P00423|COX41_BOVIN Cytochrome c oxidase subunit 4 isoform 1, mitochondrial OS=Bos taurus OX=9913 GN=COX4I1 PE=1 SV=1	1	11	11	11	11	11	10	11	10	10	11	11	10	9	11	10	9	11	6	6	10	11	11	11	10	11	10	10	11	11	10	9	11	10	9	11	6	6	10	11	11	11	10	11
sp|P00426|COX5A_BOVIN	sp|P00426|COX5A_BOVIN	7	7	7	>sp|P00426|COX5A_BOVIN Cytochrome c oxidase subunit 5A, mitochondrial OS=Bos taurus OX=9913 GN=COX5A PE=1 SV=2	1	7	7	7	7	7	7	7	7	7	7	6	7	7	7	7	7	6	5	6	7	7	7	7	7	7	7	7	7	6	7	7	7	7	7	6	5	6	7	7	7	7	7	7
sp|P00428|COX5B_BOVIN	sp|P00428|COX5B_BOVIN	7	7	7	>sp|P00428|COX5B_BOVIN Cytochrome c oxidase subunit 5B, mitochondrial OS=Bos taurus OX=9913 GN=COX5B PE=1 SV=2	1	7	7	7	5	6	6	6	6	6	5	5	5	4	5	5	6	6	5	5	5	4	5	6	6	6	6	6	5	5	5	4	5	5	6	6	5	5	5	4	5	6	6	6
sp|P00429|CX6B1_BOVIN;sp|Q6YFP9|CX6B2_BOVIN	sp|P00429|CX6B1_BOVIN	11;1	11;1	11;1	>sp|P00429|CX6B1_BOVIN Cytochrome c oxidase subunit 6B1 OS=Bos taurus OX=9913 GN=COX6B1 PE=1 SV=2	2	11	11	11	11	11	11	11	11	11	11	11	11	11	11	11	11	11	10	10	10	10	11	11	11	11	11	11	11	11	11	11	11	11	11	11	10	10	10	10	11	11	11	11
sp|P00432|CATA_BOVIN	sp|P00432|CATA_BOVIN	13	13	13	>sp|P00432|CATA_BOVIN Catalase OS=Bos taurus OX=9913 GN=CAT PE=1 SV=3	1	13	13	13	8	9	9	10	8	8	8	10	13	11	10	9	11	12	7	7	12	8	8	9	9	10	8	8	8	10	13	11	10	9	11	12	7	7	12	8	8	9	9	10
sp|P00442|SODC_BOVIN	sp|P00442|SODC_BOVIN	11	11	11	>sp|P00442|SODC_BOVIN Superoxide dismutase [Cu-Zn] OS=Bos taurus OX=9913 GN=SOD1 PE=1 SV=2	1	11	11	11	11	10	9	9	8	8	11	11	11	9	9	10	11	9	8	8	11	10	11	10	9	9	8	8	11	11	11	9	9	10	11	9	8	8	11	10	11	10	9	9
sp|P00514|KAP0_BOVIN	sp|P00514|KAP0_BOVIN	7	7	7	>sp|P00514|KAP0_BOVIN cAMP-dependent protein kinase type I-alpha regulatory subunit OS=Bos taurus OX=9913 GN=PRKAR1A PE=1 SV=2	1	7	7	7	6	6	6	5	4	5	6	6	4	5	5	5	4	5	2	2	4	3	6	6	6	5	4	5	6	6	4	5	5	5	4	5	2	2	4	3	6	6	6	5
sp|P00515|KAP2_BOVIN	sp|P00515|KAP2_BOVIN	9	7	7	>sp|P00515|KAP2_BOVIN cAMP-dependent protein kinase type II-alpha regulatory subunit OS=Bos taurus OX=9913 GN=PRKAR2A PE=1 SV=2	1	9	7	7	7	7	8	7	6	8	8	8	4	7	8	8	7	6	4	4	8	7	5	5	6	5	4	6	6	6	2	5	6	6	5	4	2	2	6	5	5	5	6	5
sp|P00517|KAPCA_BOVIN	sp|P00517|KAPCA_BOVIN	7	7	2	>sp|P00517|KAPCA_BOVIN cAMP-dependent protein kinase catalytic subunit alpha OS=Bos taurus OX=9913 GN=PRKACA PE=1 SV=3	1	7	7	2	4	3	3	4	5	6	7	5	4	3	6	5	6	6	3	2	4	4	4	3	3	4	5	6	7	5	4	3	6	5	6	6	3	2	4	4	1	1	1	1
sp|P00570|KAD1_BOVIN	sp|P00570|KAD1_BOVIN	18	18	17	>sp|P00570|KAD1_BOVIN Adenylate kinase isoenzyme 1 OS=Bos taurus OX=9913 GN=AK1 PE=1 SV=2	1	18	18	17	15	15	16	17	13	16	15	16	14	17	17	16	16	15	14	13	16	17	15	15	16	17	13	16	15	16	14	17	17	16	16	15	14	13	16	17	14	14	15	16
sp|P00586|THTR_BOVIN	sp|P00586|THTR_BOVIN	5	5	5	>sp|P00586|THTR_BOVIN Thiosulfate sulfurtransferase OS=Bos taurus OX=9913 GN=TST PE=1 SV=3	1	5	5	5	4	4	4	2	4	3	5	4	4	4	2	4	4	4	2	3	3	4	4	4	4	2	4	3	5	4	4	4	2	4	4	4	2	3	3	4	4	4	4	2
sp|P00727|AMPL_BOVIN	sp|P00727|AMPL_BOVIN	29	29	29	>sp|P00727|AMPL_BOVIN Cytosol aminopeptidase OS=Bos taurus OX=9913 GN=LAP3 PE=1 SV=3	1	29	29	29	24	22	22	22	21	21	26	27	27	26	25	24	25	25	22	20	28	24	24	22	22	22	21	21	26	27	27	26	25	24	25	25	22	20	28	24	24	22	22	22
sp|P00829|ATPB_BOVIN	sp|P00829|ATPB_BOVIN	33	33	33	>sp|P00829|ATPB_BOVIN ATP synthase subunit beta, mitochondrial OS=Bos taurus OX=9913 GN=ATP5F1B PE=1 SV=2	1	33	33	33	30	30	30	29	28	29	32	32	31	30	30	30	31	28	28	28	29	30	30	30	30	29	28	29	32	32	31	30	30	30	31	28	28	28	29	30	30	30	30	29
sp|P00921|CAH2_BOVIN	sp|P00921|CAH2_BOVIN	8	8	8	>sp|P00921|CAH2_BOVIN Carbonic anhydrase 2 OS=Bos taurus OX=9913 GN=CA2 PE=1 SV=3	1	8	8	8	7	6	7	7	6	5	8	8	8	8	7	6	7	7	6	5	8	6	7	6	7	7	6	5	8	8	8	8	7	6	7	7	6	5	8	6	7	6	7	7
sp|P01017|ANGT_BOVIN;CON__Q3SZH5	sp|P01017|ANGT_BOVIN;CON__Q3SZH5	8;5	8;5	8;5	>sp|P01017|ANGT_BOVIN Angiotensinogen OS=Bos taurus OX=9913 GN=AGT PE=1 SV=2;>Q3SZH5 TREMBL:Q3SZH5 (Bos taurus) Similar to Angiotensinogen	2	8	8	8	3	4	2	3	0	0	3	4	3	3	5	4	5	5	5	4	6	5	3	4	2	3	0	0	3	4	3	3	5	4	5	5	5	4	6	5	3	4	2	3
sp|P01035|CYTC_BOVIN	sp|P01035|CYTC_BOVIN	4	4	4	>sp|P01035|CYTC_BOVIN Cystatin-C OS=Bos taurus OX=9913 GN=CST3 PE=1 SV=2	1	4	4	4	1	0	2	1	3	3	2	2	2	1	3	3	3	3	1	2	2	4	1	0	2	1	3	3	2	2	2	1	3	3	3	3	1	2	2	4	1	0	2	1
sp|P01096|ATIF1_BOVIN	sp|P01096|ATIF1_BOVIN	5	5	5	>sp|P01096|ATIF1_BOVIN ATPase inhibitor, mitochondrial OS=Bos taurus OX=9913 GN=ATP5IF1 PE=1 SV=2	1	5	5	5	5	5	4	5	5	5	5	4	4	5	4	2	4	4	3	4	4	3	5	5	4	5	5	5	5	4	4	5	4	2	4	4	3	4	4	3	5	5	4	5
sp|P01252|PTMA_BOVIN	sp|P01252|PTMA_BOVIN	5	5	5	>sp|P01252|PTMA_BOVIN Prothymosin alpha OS=Bos taurus OX=9913 GN=PTMA PE=1 SV=2	1	5	5	5	2	3	3	4	4	5	3	3	4	4	5	5	5	5	5	5	5	4	2	3	3	4	4	5	3	3	4	4	5	5	5	5	5	5	5	4	2	3	3	4
sp|P02253|H12_BOVIN;sp|A7MAZ5|H13_BOVIN;sp|G3N131|H11_BOVIN	sp|P02253|H12_BOVIN;sp|A7MAZ5|H13_BOVIN;sp|G3N131|H11_BOVIN	17;15;11	17;15;11	17;15;11	>sp|P02253|H12_BOVIN Histone H1.2 OS=Bos taurus OX=9913 GN=H1-2 PE=1 SV=2;>sp|A7MAZ5|H13_BOVIN Histone H1.3 OS=Bos taurus OX=9913 GN=H1-3 PE=1 SV=1;>sp|G3N131|H11_BOVIN Histone H1.1 OS=Bos taurus OX=9913 GN=H1-1 PE=1 SV=1	3	17	17	17	17	16	12	13	15	15	15	16	17	17	15	16	15	14	16	16	17	15	17	16	12	13	15	15	15	16	17	17	15	16	15	14	16	16	17	15	17	16	12	13
sp|P02510|CRYAB_BOVIN	sp|P02510|CRYAB_BOVIN	23	23	23	>sp|P02510|CRYAB_BOVIN Alpha-crystallin B chain OS=Bos taurus OX=9913 GN=CRYAB PE=1 SV=2	1	23	23	23	18	17	17	17	16	17	18	19	21	21	21	20	23	22	15	16	21	20	18	17	17	17	16	17	18	19	21	21	21	20	23	22	15	16	21	20	18	17	17	17
sp|P02548|NFL_BOVIN	sp|P02548|NFL_BOVIN	56	51	51	>sp|P02548|NFL_BOVIN Neurofilament light polypeptide OS=Bos taurus OX=9913 GN=NEFL PE=1 SV=3	1	56	51	51	50	50	49	47	49	46	50	49	52	51	51	53	51	52	51	49	51	53	46	46	45	43	46	43	46	44	47	46	46	48	46	47	46	45	46	49	46	46	45	43
sp|P02638|S100B_BOVIN	sp|P02638|S100B_BOVIN	5	5	5	>sp|P02638|S100B_BOVIN Protein S100-B OS=Bos taurus OX=9913 GN=S100B PE=1 SV=2	1	5	5	5	4	4	4	4	4	3	5	5	4	5	5	5	5	5	3	3	4	4	4	4	4	4	4	3	5	5	4	5	5	5	5	5	3	3	4	4	4	4	4	4
sp|P02639|S10A1_BOVIN	sp|P02639|S10A1_BOVIN	9	9	9	>sp|P02639|S10A1_BOVIN Protein S100-A1 OS=Bos taurus OX=9913 GN=S100A1 PE=1 SV=2	1	9	9	9	9	9	8	8	8	8	8	8	8	8	8	8	8	8	7	7	8	9	9	9	8	8	8	8	8	8	8	8	8	8	8	8	7	7	8	9	9	9	8	8
sp|P02687|MBP_BOVIN	sp|P02687|MBP_BOVIN	39	39	39	>sp|P02687|MBP_BOVIN Myelin basic protein OS=Bos taurus OX=9913 GN=MBP PE=1 SV=1	1	39	39	39	31	33	24	26	27	29	32	34	34	33	36	34	36	36	25	24	31	33	31	33	24	26	27	29	32	34	34	33	36	34	36	36	25	24	31	33	31	33	24	26
4;144455;144456;144457;144458;144459;144460;144461;144462;144463;144464;144465;144466;144467;144468;144469;144470;144471;144472;144473;144474;144475;144476;144477;144478;144479;144480;144481;144482;144483;144484;144485;144486;144487;144488;144489;144490;144491;144492;144493;144494;144495;144496;144497;144498;144499;144500;144501;144502;144503;144504;144505;144506;144507;144508;144509;144510;14451…	10301;10767;11641;11714;11753;19583;22578;23063;23116;23137;32900;32971;36200;36346;36592;40279;40365;43309;43505;43934;45452;45983;51160;51489;51493;73903;91964;96341;96607;104341;106703;109358;109367;111307;124311;124364;126055;126215;144638	162	19
sp|P02722|ADT1_BOVIN;sp|Q2YDD9|ADT4_BOVIN	sp|P02722|ADT1_BOVIN	24;3	24;3	11;0	>sp|P02722|ADT1_BOVIN ADP/ATP translocase 1 OS=Bos taurus OX=9913 GN=SLC25A4 PE=1 SV=3	2	24	24	11	21	20	21	21	18	19	23	24	22	21	20	19	20	19	14	13	23	21	21	20	21	21	18	19	23	24	22	21	20	19	20	19	14	13	23	21	9	8	9	9
sp|P04038|COX6C_BOVIN	sp|P04038|COX6C_BOVIN	6	6	6	>sp|P04038|COX6C_BOVIN Cytochrome c oxidase subunit 6C OS=Bos taurus OX=9913 GN=COX6C PE=1 SV=2	1	6	6	6	6	5	6	6	6	6	6	6	6	5	6	6	5	5	5	5	5	4	6	5	6	6	6	6	6	6	6	5	6	6	5	5	5	5	5	4	6	5	6	6
sp|P04116|MYPR_BOVIN	sp|P04116|MYPR_BOVIN	15	15	15	>sp|P04116|MYPR_BOVIN Myelin proteolipid protein OS=Bos taurus OX=9913 GN=PLP1 PE=1 SV=3	1	15	15	15	13	13	13	12	12	12	14	15	14	13	14	13	14	14	11	12	13	12	13	13	13	12	12	12	14	15	14	13	14	13	14	14	11	12	13	12	13	13	13	12
sp|P04272|ANXA2_BOVIN	sp|P04272|ANXA2_BOVIN	8	8	8	>sp|P04272|ANXA2_BOVIN Annexin A2 OS=Bos taurus OX=9913 GN=ANXA2 PE=1 SV=2	1	8	8	8	7	7	5	4	5	4	6	5	7	8	7	7	4	5	5	5	6	6	7	7	5	4	5	4	6	5	7	8	7	7	4	5	5	5	6	6	7	7	5	4
sp|P04394|NDUV2_BOVIN	sp|P04394|NDUV2_BOVIN	8	8	8	>sp|P04394|NDUV2_BOVIN NADH dehydrogenase [ubiquinone] flavoprotein 2, mitochondrial OS=Bos taurus OX=9913 GN=NDUFV2 PE=1 SV=3	1	8	8	8	6	6	6	6	7	7	5	6	7	6	5	6	6	5	5	6	7	6	6	6	6	6	7	7	5	6	7	6	5	6	6	5	5	6	7	6	6	6	6	6
sp|P04409|KPCA_BOVIN	sp|P04409|KPCA_BOVIN	13	6	6	>sp|P04409|KPCA_BOVIN Protein kinase C alpha type OS=Bos taurus OX=9913 GN=PRKCA PE=1 SV=3	1	13	6	6	13	13	13	13	12	12	12	11	10	11	10	10	9	10	6	6	12	11	6	6	6	6	5	5	6	6	5	6	5	5	4	4	3	3	6	5	6	6	6	6
sp|P04896|GNAS2_BOVIN	sp|P04896|GNAS2_BOVIN	9	8	8	>sp|P04896|GNAS2_BOVIN Guanine nucleotide-binding protein G(s) subunit alpha isoforms short OS=Bos taurus OX=9913 GN=GNAS PE=1 SV=1	1	9	8	8	5	7	5	5	5	5	7	6	6	7	6	8	7	8	4	4	6	8	4	6	4	4	4	4	6	5	5	6	5	7	6	7	3	3	5	7	4	6	4	4
sp|P04973|CLCA_BOVIN	sp|P04973|CLCA_BOVIN	8	8	8	>sp|P04973|CLCA_BOVIN Clathrin light chain A OS=Bos taurus OX=9913 GN=CLTA PE=1 SV=1	1	8	8	8	5	7	8	7	6	7	3	2	5	5	4	3	5	5	5	7	3	6	5	7	8	7	6	7	3	2	5	5	4	3	5	5	5	7	3	6	5	7	8	7
sp|P04975|CLCB_BOVIN	sp|P04975|CLCB_BOVIN	12	12	12	>sp|P04975|CLCB_BOVIN Clathrin light chain B OS=Bos taurus OX=9913 GN=CLTB PE=1 SV=1	1	12	12	12	10	11	11	11	9	11	11	12	10	11	11	9	7	6	7	9	9	8	10	11	11	11	9	11	11	12	10	11	11	9	7	6	7	9	9	8	10	11	11	11
sp|P05126|KPCB_BOVIN	sp|P05126|KPCB_BOVIN	15	14	9	>sp|P05126|KPCB_BOVIN Protein kinase C beta type OS=Bos taurus OX=9913 GN=PRKCB PE=2 SV=4	1	15	14	9	14	15	13	14	13	13	14	12	10	11	11	12	12	13	8	8	13	12	13	14	12	13	12	12	13	11	9	10	10	11	11	12	7	7	12	11	8	9	7	8
sp|P05128|KPCG_BOVIN	sp|P05128|KPCG_BOVIN	31	31	29	>sp|P05128|KPCG_BOVIN Protein kinase C gamma type (Fragment) OS=Bos taurus OX=9913 GN=PRKCG PE=2 SV=1	1	31	31	29	25	27	29	27	19	19	29	30	20	16	23	22	26	25	15	13	22	23	25	27	29	27	19	19	29	30	20	16	23	22	26	25	15	13	22	23	23	25	27	25
sp|P05307|PDIA1_BOVIN	sp|P05307|PDIA1_BOVIN	15	15	15	>sp|P05307|PDIA1_BOVIN Protein disulfide-isomerase OS=Bos taurus OX=9913 GN=P4HB PE=1 SV=1	1	15	15	15	11	13	12	11	8	11	13	11	11	11	12	11	11	13	8	9	11	11	11	13	12	11	8	11	13	11	11	11	12	11	11	13	8	9	11	11	11	13	12	11
sp|P05631|ATPG_BOVIN	sp|P05631|ATPG_BOVIN	18	18	18	>sp|P05631|ATPG_BOVIN ATP synthase subunit gamma, mitochondrial OS=Bos taurus OX=9913 GN=ATP5F1C PE=1 SV=3	1	18	18	18	18	17	18	18	17	18	17	16	17	17	17	17	17	16	12	13	17	16	18	17	18	18	17	18	17	16	17	17	17	17	17	16	12	13	17	16	18	17	18	18
sp|P06623|CN37_BOVIN	sp|P06623|CN37_BOVIN	66	66	66	>sp|P06623|CN37_BOVIN 2,3-cyclic-nucleotide 3-phosphodiesterase OS=Bos taurus OX=9913 GN=CNP PE=2 SV=2	1	66	66	66	57	54	47	52	53	51	61	60	63	60	64	62	64	64	48	44	58	57	57	54	47	52	53	51	61	60	63	60	64	62	64	64	48	44	58	57	57	54	47	52
sp|P06836|NEUM_BOVIN	sp|P06836|NEUM_BOVIN	21	21	21	>sp|P06836|NEUM_BOVIN Neuromodulin OS=Bos taurus OX=9913 GN=GAP43 PE=1 SV=3	1	21	21	21	17	18	19	17	17	19	14	15	17	17	16	18	19	18	18	16	19	19	17	18	19	17	17	19	14	15	17	17	16	18	19	18	18	16	19	19	17	18	19	17
sp|P07107|ACBP_BOVIN	sp|P07107|ACBP_BOVIN	11	11	11	>sp|P07107|ACBP_BOVIN Acyl-CoA-binding protein OS=Bos taurus OX=9913 GN=DBI PE=1 SV=2	1	11	11	11	10	10	10	9	7	8	11	11	11	10	10	10	10	9	7	7	10	10	10	10	10	9	7	8	11	11	11	10	10	10	10	9	7	7	10	10	10	10	10	9
sp|P07514|NB5R3_BOVIN	sp|P07514|NB5R3_BOVIN	11	11	11	>sp|P07514|NB5R3_BOVIN NADH-cytochrome b5 reductase 3 OS=Bos taurus OX=9913 GN=CYB5R3 PE=1 SV=3	1	11	11	11	6	7	8	7	7	9	10	8	9	8	8	7	6	5	7	6	9	8	6	7	8	7	7	9	10	8	9	8	8	7	6	5	7	6	9	8	6	7	8	7
sp|P07516|PPR1B_BOVIN	sp|P07516|PPR1B_BOVIN	10	10	10	>sp|P07516|PPR1B_BOVIN Protein phosphatase 1 regulatory subunit 1B OS=Bos taurus OX=9913 GN=PPP1R1B PE=1 SV=1	1	10	10	10	1	1	1	1	10	10	4	2	2	3	1	2	5	3	6	6	8	9	1	1	1	1	10	10	4	2	2	3	1	2	5	3	6	6	8	9	1	1	1	1
sp|P07857|SCP2_BOVIN	sp|P07857|SCP2_BOVIN	5	5	5	>sp|P07857|SCP2_BOVIN Sterol carrier protein 2 OS=Bos taurus OX=9913 GN=SCP2 PE=1 SV=2	1	5	5	5	4	4	4	4	3	4	4	4	4	4	4	3	4	4	3	4	4	4	4	4	4	4	3	4	4	4	4	4	4	3	4	4	3	4	4	4	4	4	4	4
sp|P08239|GNAO_BOVIN	sp|P08239|GNAO_BOVIN	27	27	24	>sp|P08239|GNAO_BOVIN Guanine nucleotide-binding protein G(o) subunit alpha OS=Bos taurus OX=9913 GN=GNAO1 PE=1 SV=4	1	27	27	24	23	24	24	24	23	23	24	26	25	24	22	25	25	25	17	18	22	23	23	24	24	24	23	23	24	26	25	24	22	25	25	25	17	18	22	23	20	21	21	21
sp|P09867|ROA1_BOVIN	sp|P09867|ROA1_BOVIN	8	8	8	>sp|P09867|ROA1_BOVIN Heterogeneous nuclear ribonucleoprotein A1 OS=Bos taurus OX=9913 GN=HNRNPA1 PE=1 SV=2	1	8	8	8	7	6	5	6	5	5	5	5	7	5	6	4	6	5	3	1	5	5	7	6	5	6	5	5	5	5	7	5	6	4	6	5	3	1	5	5	7	6	5	6
sp|P0CH28|UBC_BOVIN;sp|P63048|RL40_BOVIN;sp|P62992|RS27A_BOVIN;sp|P0CG53|UBB_BOVIN	sp|P0CH28|UBC_BOVIN;sp|P63048|RL40_BOVIN;sp|P62992|RS27A_BOVIN;sp|P0CG53|UBB_BOVIN	13;11;11;11	13;11;11;11	13;11;11;11	>sp|P0CH28|UBC_BOVIN Polyubiquitin-C OS=Bos taurus OX=9913 GN=UBC PE=1 SV=1;>sp|P63048|RL40_BOVIN Ubiquitin-60S ribosomal protein L40 OS=Bos taurus OX=9913 GN=UBA52 PE=1 SV=2;>sp|P62992|RS27A_BOVIN Ubiquitin-40S ribosomal protein S27a OS=Bos taurus OX=9913	4	13	13	13	12	9	11	9	10	8	10	11	12	8	11	12	11	11	11	9	11	11	12	9	11	9	10	8	10	11	12	8	11	12	11	11	11	9	11	11	12	9	11	9
sp|P10096|G3P_BOVIN;sp|Q2KJE5|G3PT_BOVIN	sp|P10096|G3P_BOVIN	36;2	36;2	36;2	>sp|P10096|G3P_BOVIN Glyceraldehyde-3-phosphate dehydrogenase OS=Bos taurus OX=9913 GN=GAPDH PE=1 SV=4	2	36	36	36	34	35	34	35	33	32	34	35	35	31	31	35	36	36	29	26	31	33	34	35	34	35	33	32	34	35	35	31	31	35	36	36	29	26	31	33	34	35	34	35
sp|P10103|HMGB1_BOVIN;sp|P40673|HMGB2_BOVIN	sp|P10103|HMGB1_BOVIN	10;1	10;1	10;1	>sp|P10103|HMGB1_BOVIN High mobility group protein B1 OS=Bos taurus OX=9913 GN=HMGB1 PE=1 SV=3	2	10	10	10	7	6	4	4	4	4	6	6	6	6	8	7	9	6	3	3	7	6	7	6	4	4	4	4	6	6	6	6	8	7	9	6	3	3	7	6	7	6	4	4
sp|P10279|PRIO_BOVIN	sp|P10279|PRIO_BOVIN	7	7	7	>sp|P10279|PRIO_BOVIN Major prion protein OS=Bos taurus OX=9913 GN=PRNP PE=1 SV=2	1	7	7	7	3	3	5	5	4	4	4	5	3	5	4	5	5	5	5	5	4	4	3	3	5	5	4	4	4	5	3	5	4	5	5	5	5	5	4	4	3	3	5	5
sp|P10790|FABPH_BOVIN;sp|P48035|FABP4_BOVIN;sp|P02690|MYP2_BOVIN	sp|P10790|FABPH_BOVIN	8;1;1	8;1;1	8;1;1	>sp|P10790|FABPH_BOVIN Fatty acid-binding protein, heart OS=Bos taurus OX=9913 GN=FABP3 PE=1 SV=2	3	8	8	8	7	7	7	5	7	6	7	7	7	6	6	4	6	6	4	5	8	5	7	7	7	5	7	6	7	7	7	6	6	4	6	6	4	5	8	5	7	7	7	5
sp|P10894|PLCB1_BOVIN	sp|P10894|PLCB1_BOVIN	21	21	21	>sp|P10894|PLCB1_BOVIN 1-phosphatidylinositol 4,5-bisphosphate phosphodiesterase beta-1 OS=Bos taurus OX=9913 GN=PLCB1 PE=1 SV=1	1	21	21	21	15	15	18	19	11	12	17	17	10	12	11	11	10	12	7	8	10	11	15	15	18	19	11	12	17	17	10	12	11	11	10	12	7	8	10	11	15	15	18	19
sp|P11017|GBB2_BOVIN	sp|P11017|GBB2_BOVIN	17	11	11	>sp|P11017|GBB2_BOVIN Guanine nucleotide-binding protein G(I)/G(S)/G(T) subunit beta-2 OS=Bos taurus OX=9913 GN=GNB2 PE=2 SV=3	1	17	11	11	14	16	15	15	14	17	16	16	15	15	16	16	16	16	12	12	16	16	9	10	9	9	8	11	10	10	9	9	10	10	10	10	6	6	10	10	9	10	9	9
sp|P11019|VATE1_BOVIN;sp|Q32LB7|VATE2_BOVIN	sp|P11019|VATE1_BOVIN	19;7	19;7	19;7	>sp|P11019|VATE1_BOVIN V-type proton ATPase subunit E 1 OS=Bos taurus OX=9913 GN=ATP6V1E1 PE=1 SV=1	2	19	19	19	12	13	14	13	11	12	14	15	11	10	13	12	11	11	12	12	9	10	12	13	14	13	11	12	14	15	11	10	13	12	11	11	12	12	9	10	12	13	14	13
sp|P11023|RAB3A_BOVIN;sp|Q17QU4|RB39B_BOVIN	sp|P11023|RAB3A_BOVIN	11;1	11;1	9;0	>sp|P11023|RAB3A_BOVIN Ras-related protein Rab-3A OS=Bos taurus OX=9913 GN=RAB3A PE=1 SV=3	2	11	11	9	9	9	10	10	10	11	10	10	9	8	10	10	11	10	6	6	11	10	9	9	10	10	10	11	10	10	9	8	10	10	11	10	6	6	11	10	8	8	8	8
sp|P11024|NNTM_BOVIN	sp|P11024|NNTM_BOVIN	21	21	21	>sp|P11024|NNTM_BOVIN NAD(P) transhydrogenase, mitochondrial OS=Bos taurus OX=9913 GN=NNT PE=1 SV=3	1	21	21	21	15	13	17	18	19	19	19	17	16	15	15	16	16	17	13	14	17	11	15	13	17	18	19	19	19	17	16	15	15	16	16	17	13	14	17	11	15	13	17	18
sp|P11064|PPAC_BOVIN	sp|P11064|PPAC_BOVIN	4	4	4	>sp|P11064|PPAC_BOVIN Low molecular weight phosphotyrosine protein phosphatase OS=Bos taurus OX=9913 GN=ACP1 PE=1 SV=3	1	4	4	4	3	3	3	3	1	2	3	3	4	4	4	4	3	4	0	1	2	3	3	3	3	3	1	2	3	3	4	4	4	4	3	4	0	1	2	3	3	3	3	3
sp|P11116|LEG1_BOVIN	sp|P11116|LEG1_BOVIN	9	9	9	>sp|P11116|LEG1_BOVIN Galectin-1 OS=Bos taurus OX=9913 GN=LGALS1 PE=1 SV=2	1	9	9	9	9	9	7	7	8	8	7	8	8	8	9	9	9	9	7	7	8	9	9	9	7	7	8	8	7	8	8	8	9	9	9	9	7	7	8	9	9	9	7	7
sp|P11179|ODO2_BOVIN	sp|P11179|ODO2_BOVIN	12	12	12	>sp|P11179|ODO2_BOVIN Dihydrolipoyllysine-residue succinyltransferase component of 2-oxoglutarate dehydrogenase complex, mitochondrial OS=Bos taurus OX=9913 GN=DLST PE=1 SV=2	1	12	12	12	11	10	11	11	11	11	11	10	9	9	10	8	11	11	9	8	11	11	11	10	11	11	11	11	11	10	9	9	10	8	11	11	9	8	11	11	11	10	11	11
sp|P11834|OPCM_BOVIN	sp|P11834|OPCM_BOVIN	14	14	11	>sp|P11834|OPCM_BOVIN Opioid-binding protein/cell adhesion molecule OS=Bos taurus OX=9913 GN=OPCML PE=1 SV=1	1	14	14	11	12	11	11	13	10	10	13	14	11	11	12	12	13	14	7	7	11	10	12	11	11	13	10	10	13	14	11	11	12	12	13	14	7	7	11	10	10	9	8	10
sp|P11966|ODPB_BOVIN	sp|P11966|ODPB_BOVIN	16	16	16	>sp|P11966|ODPB_BOVIN Pyruvate dehydrogenase E1 component subunit beta, mitochondrial OS=Bos taurus OX=9913 GN=PDHB PE=1 SV=2	1	16	16	16	14	13	15	16	15	15	15	16	13	13	15	16	16	15	13	13	14	13	14	13	15	16	15	15	15	16	13	13	15	16	16	15	13	13	14	13	14	13	15	16
sp|P12234|MPCP_BOVIN	sp|P12234|MPCP_BOVIN	14	14	14	>sp|P12234|MPCP_BOVIN Phosphate carrier protein, mitochondrial OS=Bos taurus OX=9913 GN=SLC25A3 PE=1 SV=1	1	14	14	14	13	13	13	13	12	12	13	13	11	12	11	9	11	12	11	10	12	12	13	13	13	13	12	12	13	13	11	12	11	9	11	12	11	10	12	12	13	13	13	13
sp|P12344|AATM_BOVIN	sp|P12344|AATM_BOVIN	28	28	28	>sp|P12344|AATM_BOVIN Aspartate aminotransferase, mitochondrial OS=Bos taurus OX=9913 GN=GOT2 PE=1 SV=2	1	28	28	28	25	24	24	24	23	24	26	25	22	24	24	24	22	23	19	19	24	24	25	24	24	24	23	24	26	25	22	24	24	24	22	23	19	19	24	24	25	24	24	24
sp|P12624|MARCS_BOVIN	sp|P12624|MARCS_BOVIN	9	9	9	>sp|P12624|MARCS_BOVIN Myristoylated alanine-rich C-kinase substrate OS=Bos taurus OX=9913 GN=MARCKS PE=1 SV=6	1	9	9	9	8	8	8	8	7	7	8	7	6	7	9	8	9	9	8	7	8	7	8	8	8	8	7	7	8	7	6	7	9	8	9	9	8	7	8	7	8	8	8	8
sp|P12799|FIBG_BOVIN	sp|P12799|FIBG_BOVIN	17	17	17	>sp|P12799|FIBG_BOVIN Fibrinogen gamma-B chain OS=Bos taurus OX=9913 GN=FGG PE=1 SV=1	1	17	17	17	13	11	8	6	6	6	8	8	16	16	13	12	7	8	3	2	6	5	13	11	8	6	6	6	8	8	16	16	13	12	7	8	3	2	6	5	13	11	8	6
sp|P13135|CPNS1_BOVIN	sp|P13135|CPNS1_BOVIN	4	4	4	>sp|P13135|CPNS1_BOVIN Calpain small subunit 1 OS=Bos taurus OX=9913 GN=CAPNS1 PE=2 SV=1	1	4	4	4	3	4	3	4	4	4	3	4	3	3	3	3	3	3	3	3	4	4	3	4	3	4	4	4	3	4	3	3	3	3	3	3	3	3	4	4	3	4	3	4
sp|P13214|ANXA4_BOVIN	sp|P13214|ANXA4_BOVIN	4	4	4	>sp|P13214|ANXA4_BOVIN Annexin A4 OS=Bos taurus OX=9913 GN=ANXA4 PE=1 SV=2	1	4	4	4	1	1	0	2	0	1	1	1	2	2	2	1	3	3	2	1	1	2	1	1	0	2	0	1	1	1	2	2	2	1	3	3	2	1	1	2	1	1	0	2
sp|P13271|QCR8_BOVIN	sp|P13271|QCR8_BOVIN	4	4	4	>sp|P13271|QCR8_BOVIN Cytochrome b-c1 complex subunit 8 OS=Bos taurus OX=9913 GN=UQCRQ PE=1 SV=3	1	4	4	4	3	4	3	4	3	3	4	4	4	4	4	4	4	4	2	2	3	3	3	4	3	4	3	3	4	4	4	4	4	4	4	4	2	2	3	3	3	4	3	4
sp|P13272|UCRI_BOVIN	sp|P13272|UCRI_BOVIN	7	7	7	>sp|P13272|UCRI_BOVIN Cytochrome b-c1 complex subunit Rieske, mitochondrial OS=Bos taurus OX=9913 GN=UQCRFS1 PE=1 SV=3	1	7	7	7	6	7	6	7	7	7	5	5	6	4	6	5	6	5	5	5	5	6	6	7	6	7	7	7	5	5	6	4	6	5	6	5	5	5	5	6	6	7	6	7
sp|P13619|AT5F1_BOVIN	sp|P13619|AT5F1_BOVIN	17	17	17	>sp|P13619|AT5F1_BOVIN ATP synthase F(0) complex subunit B1, mitochondrial OS=Bos taurus OX=9913 GN=ATP5PB PE=1 SV=2	1	17	17	17	14	14	14	13	12	12	14	13	13	15	15	15	14	13	8	9	12	12	14	14	14	13	12	12	14	13	13	15	15	15	14	13	8	9	12	12	14	14	14	13
sp|P13620|ATP5H_BOVIN	sp|P13620|ATP5H_BOVIN	16	16	16	>sp|P13620|ATP5H_BOVIN ATP synthase subunit d, mitochondrial OS=Bos taurus OX=9913 GN=ATP5PD PE=1 SV=2	1	16	16	16	13	15	13	14	12	11	13	14	13	12	14	13	11	12	9	9	11	13	13	15	13	14	12	11	13	14	13	12	14	13	11	12	9	9	11	13	13	15	13	14
sp|P13621|ATPO_BOVIN	sp|P13621|ATPO_BOVIN	11	11	11	>sp|P13621|ATPO_BOVIN ATP synthase subunit O, mitochondrial OS=Bos taurus OX=9913 GN=ATP5PO PE=1 SV=2	1	11	11	11	9	10	10	11	10	11	10	10	10	9	9	9	10	10	8	7	11	10	9	10	10	11	10	11	10	10	10	9	9	9	10	10	8	7	11	10	9	10	10	11
sp|P13696|PEBP1_BOVIN	sp|P13696|PEBP1_BOVIN	21	21	21	>sp|P13696|PEBP1_BOVIN Phosphatidylethanolamine-binding protein 1 OS=Bos taurus OX=9913 GN=PEBP1 PE=1 SV=2	1	21	21	21	19	19	19	19	20	20	20	20	18	19	20	18	20	21	16	16	20	20	19	19	19	19	20	20	20	20	18	19	20	18	20	21	16	16	20	20	19	19	19	19
sp|P14099|PDE2A_BOVIN	sp|P14099|PDE2A_BOVIN	6	6	6	>sp|P14099|PDE2A_BOVIN cGMP-dependent 3,5-cyclic phosphodiesterase OS=Bos taurus OX=9913 GN=PDE2A PE=1 SV=2	1	6	6	6	4	5	5	6	4	4	4	5	1	2	2	3	2	1	3	2	2	2	4	5	5	6	4	4	4	5	1	2	2	3	2	1	3	2	2	2	4	5	5	6
sp|P15103|GLNA_BOVIN	sp|P15103|GLNA_BOVIN	25	25	25	>sp|P15103|GLNA_BOVIN Glutamine synthetase OS=Bos taurus OX=9913 GN=GLUL PE=2 SV=4	1	25	25	25	18	18	19	18	19	19	23	24	22	22	24	21	24	23	13	14	18	18	18	18	19	18	19	19	23	24	22	22	24	21	24	23	13	14	18	18	18	18	19	18
sp|P15246|PIMT_BOVIN	sp|P15246|PIMT_BOVIN	16	16	16	>sp|P15246|PIMT_BOVIN Protein-L-isoaspartate(D-aspartate) O-methyltransferase OS=Bos taurus OX=9913 GN=PCMT1 PE=1 SV=2	1	16	16	16	13	14	14	14	14	12	14	14	15	14	14	15	14	14	9	9	14	14	13	14	14	14	14	12	14	14	15	14	14	15	14	14	9	9	14	14	13	14	14	14
sp|P15690|NDUS1_BOVIN	sp|P15690|NDUS1_BOVIN	32	32	32	>sp|P15690|NDUS1_BOVIN NADH-ubiquinone oxidoreductase 75 kDa subunit, mitochondrial OS=Bos taurus OX=9913 GN=NDUFS1 PE=1 SV=1	1	32	32	32	26	27	28	27	28	26	26	26	23	24	23	26	27	25	23	25	25	26	26	27	28	27	28	26	26	26	23	24	23	26	27	25	23	25	25	26	26	27	28	27
sp|P16116|ALDR_BOVIN;sp|P52898|DDBX_BOVIN;sp|P52897|PGFS2_BOVIN;sp|P05980|PGFS1_BOVIN	sp|P16116|ALDR_BOVIN	16;1;1;1	16;1;1;1	16;1;1;1	>sp|P16116|ALDR_BOVIN Aldo-keto reductase family 1 member B1 OS=Bos taurus OX=9913 GN=AKR1B1 PE=1 SV=2	4	16	16	16	12	11	11	11	12	11	13	12	11	13	11	12	12	12	8	8	14	13	12	11	11	11	12	11	13	12	11	13	11	12	12	12	8	8	14	13	12	11	11	11
sp|P17248|SYWC_BOVIN	sp|P17248|SYWC_BOVIN	19	19	19	>sp|P17248|SYWC_BOVIN Tryptophan--tRNA ligase, cytoplasmic OS=Bos taurus OX=9913 GN=WARS1 PE=1 SV=3	1	19	19	19	13	13	16	16	14	13	17	16	16	15	14	16	18	15	11	12	15	13	13	13	16	16	14	13	17	16	16	15	14	16	18	15	11	12	15	13	13	13	16	16
sp|P17289|TY3H_BOVIN	sp|P17289|TY3H_BOVIN	14	14	14	>sp|P17289|TY3H_BOVIN Tyrosine 3-monooxygenase OS=Bos taurus OX=9913 GN=TH PE=1 SV=5	1	14	14	14	0	0	0	0	13	14	0	0	0	0	0	0	2	1	2	1	9	10	0	0	0	0	13	14	0	0	0	0	0	0	2	1	2	1	9	10	0	0	0	0
sp|P17599|SYN1_BOVIN	sp|P17599|SYN1_BOVIN	38	38	38	>sp|P17599|SYN1_BOVIN Synapsin-1 OS=Bos taurus OX=9913 GN=SYN1 PE=1 SV=2	1	38	38	38	31	27	31	32	31	31	34	33	30	31	32	32	33	33	25	27	30	32	31	27	31	32	31	31	34	33	30	31	32	32	33	33	25	27	30	32	31	27	31	32
sp|P17694|NDUS2_BOVIN	sp|P17694|NDUS2_BOVIN	8	8	8	>sp|P17694|NDUS2_BOVIN NADH dehydrogenase [ubiquinone] iron-sulfur protein 2, mitochondrial OS=Bos taurus OX=9913 GN=NDUFS2 PE=1 SV=2	1	8	8	8	7	7	8	7	7	7	7	8	5	8	8	5	6	8	0	1	7	8	7	7	8	7	7	7	7	8	5	8	8	5	6	8	0	1	7	8	7	7	8	7
sp|P17870|ARRB1_BOVIN	sp|P17870|ARRB1_BOVIN	8	8	8	>sp|P17870|ARRB1_BOVIN Beta-arrestin-1 OS=Bos taurus OX=9913 GN=ARRB1 PE=1 SV=1	1	8	8	8	5	5	5	3	4	3	6	4	4	3	4	3	6	5	3	3	6	5	5	5	5	3	4	3	6	4	4	3	4	3	6	5	3	3	6	5	5	5	5	3
sp|P18203|FKB1A_BOVIN	sp|P18203|FKB1A_BOVIN	8	8	8	>sp|P18203|FKB1A_BOVIN Peptidyl-prolyl cis-trans isomerase FKBP1A OS=Bos taurus OX=9913 GN=FKBP1A PE=1 SV=2	1	8	8	8	5	5	5	4	6	6	7	7	7	6	7	6	8	7	2	2	5	5	5	5	5	4	6	6	7	7	7	6	7	6	8	7	2	2	5	5	5	5	5	4
sp|P18246|CXA1_BOVIN	sp|P18246|CXA1_BOVIN	13	13	13	>sp|P18246|CXA1_BOVIN Gap junction alpha-1 protein OS=Bos taurus OX=9913 GN=GJA1 PE=2 SV=2	1	13	13	13	10	10	10	8	8	10	13	13	7	9	10	8	11	12	4	7	12	12	10	10	10	8	8	10	13	13	7	9	10	8	11	12	4	7	12	12	10	10	10	8
sp|P19120|HSP7C_BOVIN	sp|P19120|HSP7C_BOVIN	51	51	36	>sp|P19120|HSP7C_BOVIN Heat shock cognate 71 kDa protein OS=Bos taurus OX=9913 GN=HSPA8 PE=1 SV=2	1	51	51	36	43	45	45	47	44	44	45	48	47	43	47	47	46	48	37	35	45	45	43	45	45	47	44	44	45	48	47	43	47	47	46	48	37	35	45	45	30	31	32	32
sp|P19483|ATPA_BOVIN	sp|P19483|ATPA_BOVIN	50	50	50	>sp|P19483|ATPA_BOVIN ATP synthase subunit alpha, mitochondrial OS=Bos taurus OX=9913 GN=ATP5F1A PE=1 SV=1	1	50	50	50	45	43	44	44	39	41	48	47	44	44	45	45	44	43	34	32	43	45	45	43	44	44	39	41	48	47	44	44	45	45	44	43	34	32	43	45	45	43	44	44
sp|P19534|CADH2_BOVIN	sp|P19534|CADH2_BOVIN	4	4	4	>sp|P19534|CADH2_BOVIN Cadherin-2 OS=Bos taurus OX=9913 GN=CDH2 PE=2 SV=2	1	4	4	4	3	3	3	4	3	3	4	4	3	2	4	4	4	4	2	3	4	3	3	3	3	4	3	3	4	4	3	2	4	4	4	4	2	3	4	3	3	3	3	4
sp|P19803|GDIR1_BOVIN	sp|P19803|GDIR1_BOVIN	11	11	11	>sp|P19803|GDIR1_BOVIN Rho GDP-dissociation inhibitor 1 OS=Bos taurus OX=9913 GN=ARHGDIA PE=1 SV=3	1	11	11	11	11	11	11	10	9	9	11	11	10	11	10	11	11	11	7	8	11	11	11	11	11	10	9	9	11	11	10	11	10	11	11	11	7	8	11	11	11	11	11	10
sp|P19858|LDHA_BOVIN	sp|P19858|LDHA_BOVIN	18	14	14	>sp|P19858|LDHA_BOVIN L-lactate dehydrogenase A chain OS=Bos taurus OX=9913 GN=LDHA PE=2 SV=2	1	18	14	14	11	10	12	11	13	13	13	13	13	12	15	12	15	15	10	10	15	15	8	7	8	7	10	10	10	10	10	9	11	10	11	11	8	7	12	12	8	7	8	7
sp|P19879|MIME_BOVIN	sp|P19879|MIME_BOVIN	4	4	4	>sp|P19879|MIME_BOVIN Mimecan OS=Bos taurus OX=9913 GN=OGN PE=1 SV=2	1	4	4	4	3	2	0	0	0	0	0	0	4	4	2	2	0	0	0	0	0	0	3	2	0	0	0	0	0	0	4	4	2	2	0	0	0	0	0	0	3	2	0	0
sp|P20000|ALDH2_BOVIN;sp|P52476|AL1B1_BOVIN	sp|P20000|ALDH2_BOVIN	21;1	21;1	20;1	>sp|P20000|ALDH2_BOVIN Aldehyde dehydrogenase, mitochondrial OS=Bos taurus OX=9913 GN=ALDH2 PE=1 SV=2	2	21	21	20	20	19	20	19	18	17	20	20	19	16	19	18	16	18	9	8	17	17	20	19	20	19	18	17	20	20	19	16	19	18	16	18	9	8	17	17	19	18	19	18
sp|P20004|ACON_BOVIN	sp|P20004|ACON_BOVIN	43	43	43	>sp|P20004|ACON_BOVIN Aconitate hydratase, mitochondrial OS=Bos taurus OX=9913 GN=ACO2 PE=1 SV=4	1	43	43	43	32	33	36	36	32	35	37	36	38	36	35	36	37	38	28	31	35	35	32	33	36	36	32	35	37	36	38	36	35	36	37	38	28	31	35	35	32	33	36	36
sp|P20072|ANXA7_BOVIN	sp|P20072|ANXA7_BOVIN	4	4	4	>sp|P20072|ANXA7_BOVIN Annexin A7 OS=Bos taurus OX=9913 GN=ANXA7 PE=1 SV=2	1	4	4	4	4	4	4	4	3	3	3	3	3	3	3	4	3	3	1	2	3	4	4	4	4	4	3	3	3	3	3	3	3	4	3	3	1	2	3	4	4	4	4	4
sp|P20456|IMPA1_BOVIN	sp|P20456|IMPA1_BOVIN	8	8	8	>sp|P20456|IMPA1_BOVIN Inositol monophosphatase 1 OS=Bos taurus OX=9913 GN=IMPA1 PE=1 SV=1	1	8	8	8	7	6	8	8	7	6	8	8	7	5	5	6	8	8	5	4	8	6	7	6	8	8	7	6	8	8	7	5	5	6	8	8	5	4	8	6	7	6	8	8
sp|P20488|SYPH_BOVIN	sp|P20488|SYPH_BOVIN	4	4	4	>sp|P20488|SYPH_BOVIN Synaptophysin OS=Bos taurus OX=9913 GN=SYP PE=1 SV=3	1	4	4	4	4	4	4	4	4	4	4	4	4	4	4	4	4	4	2	2	4	4	4	4	4	4	4	4	4	4	4	4	4	4	4	4	2	2	4	4	4	4	4	4
sp|P20616|SCG2_BOVIN	sp|P20616|SCG2_BOVIN	10	10	10	>sp|P20616|SCG2_BOVIN Secretogranin-2 OS=Bos taurus OX=9913 GN=SCG2 PE=2 SV=2	1	10	10	10	5	5	7	6	6	7	7	8	3	3	3	6	7	7	3	4	5	6	5	5	7	6	6	7	7	8	3	3	3	6	7	7	3	4	5	6	5	5	7	6
sp|P21282|VATC1_BOVIN	sp|P21282|VATC1_BOVIN	12	12	12	>sp|P21282|VATC1_BOVIN V-type proton ATPase subunit C 1 OS=Bos taurus OX=9913 GN=ATP6V1C1 PE=1 SV=3	1	12	12	12	10	11	11	12	11	11	11	12	8	7	10	11	11	11	9	8	10	10	10	11	11	12	11	11	11	12	8	7	10	11	11	11	9	8	10	10	10	11	11	12
sp|P21398|AOFA_BOVIN	sp|P21398|AOFA_BOVIN	11	8	8	>sp|P21398|AOFA_BOVIN Amine oxidase [flavin-containing] A OS=Bos taurus OX=9913 GN=MAOA PE=2 SV=2	1	11	8	8	5	5	3	5	5	5	7	7	5	8	8	7	9	8	6	6	6	7	2	2	1	3	2	2	4	4	2	5	5	4	6	5	3	3	4	4	2	2	1	3
sp|P21793|PGS2_BOVIN	sp|P21793|PGS2_BOVIN	4	4	4	>sp|P21793|PGS2_BOVIN Decorin OS=Bos taurus OX=9913 GN=DCN PE=1 SV=2	1	4	4	4	2	3	0	0	0	0	0	0	2	2	0	1	0	0	0	0	0	0	2	3	0	0	0	0	0	0	2	2	0	1	0	0	0	0	0	0	2	3	0	0
sp|P21809|PGS1_BOVIN	sp|P21809|PGS1_BOVIN	11	11	11	>sp|P21809|PGS1_BOVIN Biglycan OS=Bos taurus OX=9913 GN=BGN PE=1 SV=3	1	11	11	11	8	8	0	0	0	0	0	0	11	10	5	5	0	0	1	1	1	0	8	8	0	0	0	0	0	0	11	10	5	5	0	0	1	1	1	0	8	8	0	0
sp|P21856|GDIA_BOVIN	sp|P21856|GDIA_BOVIN	37	37	27	>sp|P21856|GDIA_BOVIN Rab GDP dissociation inhibitor alpha OS=Bos taurus OX=9913 GN=GDI1 PE=1 SV=1	1	37	37	27	35	35	34	32	33	33	36	37	34	37	35	36	37	35	24	23	32	33	35	35	34	32	33	33	36	37	34	37	35	36	37	35	24	23	32	33	26	26	26	24
sp|P22292|M2OM_BOVIN	sp|P22292|M2OM_BOVIN	10	10	10	>sp|P22292|M2OM_BOVIN Mitochondrial 2-oxoglutarate/malate carrier protein OS=Bos taurus OX=9913 GN=SLC25A11 PE=1 SV=3	1	10	10	10	10	9	9	10	10	10	9	10	8	8	10	8	10	9	4	5	9	9	10	9	9	10	10	10	9	10	8	8	10	8	10	9	4	5	9	9	10	9	9	10
sp|P22439|ODPX_BOVIN	sp|P22439|ODPX_BOVIN	7	7	7	>sp|P22439|ODPX_BOVIN Pyruvate dehydrogenase protein X component OS=Bos taurus OX=9913 GN=PDHX PE=1 SV=3	1	7	7	7	5	6	6	6	5	4	5	4	4	5	5	4	5	4	6	6	5	4	5	6	6	6	5	4	5	4	4	5	5	4	5	4	6	6	5	4	5	6	6	6
sp|P23004|QCR2_BOVIN	sp|P23004|QCR2_BOVIN	20	20	20	>sp|P23004|QCR2_BOVIN Cytochrome b-c1 complex subunit 2, mitochondrial OS=Bos taurus OX=9913 GN=UQCRC2 PE=1 SV=2	1	20	20	20	18	16	18	16	16	16	18	20	19	19	18	19	18	18	15	16	16	16	18	16	18	16	16	16	18	20	19	19	18	19	18	18	15	16	16	16	18	16	18	16
sp|P23356|UCHL1_BOVIN	sp|P23356|UCHL1_BOVIN	18	18	18	>sp|P23356|UCHL1_BOVIN Ubiquitin carboxyl-terminal hydrolase isozyme L1 OS=Bos taurus OX=9913 GN=UCHL1 PE=1 SV=2	1	18	18	18	16	15	16	17	15	16	18	18	15	16	17	15	17	17	12	12	15	15	16	15	16	17	15	16	18	18	15	16	17	15	17	17	12	12	15	15	16	15	16	17
sp|P23389|SCG1_BOVIN	sp|P23389|SCG1_BOVIN	4	4	4	>sp|P23389|SCG1_BOVIN Secretogranin-1 OS=Bos taurus OX=9913 GN=CHGB PE=1 SV=2	1	4	4	4	1	1	2	3	0	0	3	3	0	0	0	0	1	0	1	0	1	0	1	1	2	3	0	0	3	3	0	0	0	0	1	0	1	0	1	0	1	1	2	3
sp|P23709|NDUS3_BOVIN	sp|P23709|NDUS3_BOVIN	12	12	12	>sp|P23709|NDUS3_BOVIN NADH dehydrogenase [ubiquinone] iron-sulfur protein 3, mitochondrial OS=Bos taurus OX=9913 GN=NDUFS3 PE=1 SV=1	1	12	12	12	9	9	9	9	9	9	11	11	9	9	8	8	8	9	8	7	9	11	9	9	9	9	9	9	11	11	9	9	8	8	8	9	8	7	9	11	9	9	9	9
sp|P23805|CONG_BOVIN;sp|P42916|CL43_BOVIN	sp|P23805|CONG_BOVIN	5;2	5;2	5;2	>sp|P23805|CONG_BOVIN Conglutinin OS=Bos taurus OX=9913 GN=CGN1 PE=1 SV=2	2	5	5	5	4	3	0	1	0	0	0	0	4	5	3	5	0	0	0	0	0	0	4	3	0	1	0	0	0	0	4	5	3	5	0	0	0	0	0	0	4	3	0	1
sp|P23934|NDUS6_BOVIN	sp|P23934|NDUS6_BOVIN	6	6	6	>sp|P23934|NDUS6_BOVIN NADH dehydrogenase [ubiquinone] iron-sulfur protein 6, mitochondrial OS=Bos taurus OX=9913 GN=NDUFS6 PE=1 SV=2	1	6	6	6	6	6	6	6	6	6	5	6	4	4	4	5	4	4	6	5	5	5	6	6	6	6	6	6	5	6	4	4	4	5	4	4	6	5	5	5	6	6	6	6
sp|P23935|NDUA5_BOVIN	sp|P23935|NDUA5_BOVIN	6	6	6	>sp|P23935|NDUA5_BOVIN NADH dehydrogenase [ubiquinone] 1 alpha subcomplex subunit 5 OS=Bos taurus OX=9913 GN=NDUFA5 PE=1 SV=3	1	6	6	6	6	6	6	6	6	6	6	6	6	6	6	6	6	6	5	5	6	5	6	6	6	6	6	6	6	6	6	6	6	6	6	6	5	5	6	5	6	6	6	6
sp|P25417|CYTB_BOVIN;sp|P35478|CYTX_BOVIN	sp|P25417|CYTB_BOVIN;sp|P35478|CYTX_BOVIN	4;4	4;4	4;4	>sp|P25417|CYTB_BOVIN Cystatin-B OS=Bos taurus OX=9913 GN=CSTB PE=1 SV=1;>sp|P35478|CYTX_BOVIN Stefin-C OS=Bos taurus OX=9913 PE=1 SV=1	2	4	4	4	3	3	2	2	3	2	3	3	3	2	3	2	3	2	3	2	4	3	3	3	2	2	3	2	3	3	3	2	3	2	3	2	3	2	4	3	3	3	2	2
sp|P25708|NDUV1_BOVIN	sp|P25708|NDUV1_BOVIN	19	19	19	>sp|P25708|NDUV1_BOVIN NADH dehydrogenase [ubiquinone] flavoprotein 1, mitochondrial OS=Bos taurus OX=9913 GN=NDUFV1 PE=1 SV=2	1	19	19	19	15	15	14	14	16	17	15	15	16	14	15	16	13	17	10	10	13	15	15	15	14	14	16	17	15	15	16	14	15	16	13	17	10	10	13	15	15	15	14	14
sp|P26452|RSSA_BOVIN	sp|P26452|RSSA_BOVIN	5	5	5	>sp|P26452|RSSA_BOVIN 40S ribosomal protein SA OS=Bos taurus OX=9913 GN=RPSA PE=2 SV=4	1	5	5	5	4	4	4	4	4	4	4	4	5	5	4	5	4	4	4	5	4	4	4	4	4	4	4	4	4	4	5	5	4	5	4	4	4	5	4	4	4	4	4	4
sp|P26779|SAP_BOVIN	sp|P26779|SAP_BOVIN	11	11	11	>sp|P26779|SAP_BOVIN Prosaposin OS=Bos taurus OX=9913 GN=PSAP PE=1 SV=3	1	11	11	11	10	10	8	7	7	6	7	6	9	8	10	10	10	9	6	6	10	9	10	10	8	7	7	6	7	6	9	8	10	10	10	9	6	6	10	9	10	10	8	7
sp|P26882|PPID_BOVIN	sp|P26882|PPID_BOVIN	5	5	5	>sp|P26882|PPID_BOVIN Peptidyl-prolyl cis-trans isomerase D OS=Bos taurus OX=9913 GN=PPID PE=1 SV=6	1	5	5	5	4	3	4	3	4	2	3	3	1	2	3	3	2	2	4	2	3	2	4	3	4	3	4	2	3	3	1	2	3	3	2	2	4	2	3	2	4	3	4	3
sp|P27214|ANX11_BOVIN	sp|P27214|ANX11_BOVIN	4	4	4	>sp|P27214|ANX11_BOVIN Annexin A11 OS=Bos taurus OX=9913 GN=ANXA11 PE=1 SV=1	1	4	4	4	3	2	3	3	1	3	3	3	1	2	3	3	3	3	3	3	1	2	3	2	3	3	1	3	3	3	1	2	3	3	3	3	3	3	1	2	3	2	3	3
sp|P27595|HXK1_BOVIN	sp|P27595|HXK1_BOVIN	17	17	17	>sp|P27595|HXK1_BOVIN Hexokinase-1 OS=Bos taurus OX=9913 GN=HK1 PE=2 SV=1	1	17	17	17	14	14	15	16	16	16	16	16	16	12	15	12	14	13	13	12	13	13	14	14	15	16	16	16	16	16	16	12	15	12	14	13	13	12	13	13	14	14	15	16
sp|P27674|GTR1_BOVIN	sp|P27674|GTR1_BOVIN	5	5	5	>sp|P27674|GTR1_BOVIN Solute carrier family 2, facilitated glucose transporter member 1 OS=Bos taurus OX=9913 GN=SLC2A1 PE=1 SV=1	1	5	5	5	4	4	3	4	3	3	5	4	3	4	4	3	5	5	3	4	4	4	4	4	3	4	3	3	5	4	3	4	4	3	5	5	3	4	4	4	4	4	3	4
sp|P28801|GSTP1_BOVIN	sp|P28801|GSTP1_BOVIN	12	12	12	>sp|P28801|GSTP1_BOVIN Glutathione S-transferase P OS=Bos taurus OX=9913 GN=GSTP1 PE=1 SV=2	1	12	12	12	10	9	11	9	9	10	12	12	11	12	12	12	12	11	8	8	11	9	10	9	11	9	9	10	12	12	11	12	12	12	12	11	8	8	11	9	10	9	11	9
sp|P29104|HPCL4_BOVIN	sp|P29104|HPCL4_BOVIN	10	8	8	>sp|P29104|HPCL4_BOVIN Hippocalcin-like protein 4 OS=Bos taurus OX=9913 GN=HPCAL4 PE=1 SV=3	1	10	8	8	7	6	9	7	8	7	7	6	6	6	8	8	7	7	4	5	9	7	6	5	7	6	7	6	6	5	5	5	6	6	5	5	3	4	7	5	6	5	7	6
sp|P29172|TAU_BOVIN	sp|P29172|TAU_BOVIN	30	30	30	>sp|P29172|TAU_BOVIN Microtubule-associated protein tau OS=Bos taurus OX=9913 GN=MAPT PE=1 SV=3	1	30	30	30	27	27	26	26	23	24	27	25	26	25	27	26	25	27	19	20	26	25	27	27	26	26	23	24	27	25	26	25	27	26	25	27	19	20	26	25	27	27	26	26
sp|P30932|CD9_BOVIN	sp|P30932|CD9_BOVIN	8	8	8	>sp|P30932|CD9_BOVIN CD9 antigen OS=Bos taurus OX=9913 GN=CD9 PE=2 SV=2	1	8	8	8	7	7	7	7	7	7	7	7	7	7	8	8	8	7	6	6	8	7	7	7	7	7	7	7	7	7	7	7	8	8	8	7	6	6	8	7	7	7	7	7
sp|P31039|SDHA_BOVIN	sp|P31039|SDHA_BOVIN	18	18	18	>sp|P31039|SDHA_BOVIN Succinate dehydrogenase [ubiquinone] flavoprotein subunit, mitochondrial OS=Bos taurus OX=9913 GN=SDHA PE=1 SV=3	1	18	18	18	13	12	15	15	14	15	14	13	12	13	14	15	13	13	7	10	11	13	13	12	15	15	14	15	14	13	12	13	14	15	13	13	7	10	11	13	13	12	15	15
sp|P31081|CH60_BOVIN	sp|P31081|CH60_BOVIN	41	41	41	>sp|P31081|CH60_BOVIN 60 kDa heat shock protein, mitochondrial OS=Bos taurus OX=9913 GN=HSPD1 PE=1 SV=2	1	41	41	41	40	37	38	38	36	38	40	39	36	35	38	38	35	34	33	30	36	36	40	37	38	38	36	38	40	39	36	35	38	38	35	34	33	30	36	36	40	37	38	38
sp|P31322|KAP3_BOVIN	sp|P31322|KAP3_BOVIN	12	12	10	>sp|P31322|KAP3_BOVIN cAMP-dependent protein kinase type II-beta regulatory subunit OS=Bos taurus OX=9913 GN=PRKAR2B PE=2 SV=2	1	12	12	10	9	10	10	10	11	11	11	11	11	11	11	11	10	9	8	8	10	10	9	10	10	10	11	11	11	11	11	11	11	11	10	9	8	8	10	10	7	8	8	8
sp|P31404|VATA_BOVIN	sp|P31404|VATA_BOVIN	38	38	38	>sp|P31404|VATA_BOVIN V-type proton ATPase catalytic subunit A OS=Bos taurus OX=9913 GN=ATP6V1A PE=1 SV=2	1	38	38	38	32	32	33	33	32	31	37	36	35	34	35	29	32	32	22	24	31	33	32	32	33	33	32	31	37	36	35	34	35	29	32	32	22	24	31	33	32	32	33	33
sp|P31408|VATB2_BOVIN;sp|P31407|VATB1_BOVIN	sp|P31408|VATB2_BOVIN	31;8	31;8	31;8	>sp|P31408|VATB2_BOVIN V-type proton ATPase subunit B, brain isoform OS=Bos taurus OX=9913 GN=ATP6V1B2 PE=1 SV=3	2	31	31	31	26	26	30	29	26	27	28	28	27	26	26	26	27	27	22	20	26	25	26	26	30	29	26	27	28	28	27	26	26	26	27	27	22	20	26	25	26	26	30	29
sp|P31800|QCR1_BOVIN	sp|P31800|QCR1_BOVIN	23	23	23	>sp|P31800|QCR1_BOVIN Cytochrome b-c1 complex subunit 1, mitochondrial OS=Bos taurus OX=9913 GN=UQCRC1 PE=1 SV=2	1	23	23	23	22	22	21	21	21	22	21	21	19	18	21	18	18	18	16	17	22	21	22	22	21	21	21	22	21	21	19	18	21	18	18	18	16	17	22	21	22	22	21	21
sp|P31836|NCAM1_BOVIN	sp|P31836|NCAM1_BOVIN	34	34	34	>sp|P31836|NCAM1_BOVIN Neural cell adhesion molecule 1 OS=Bos taurus OX=9913 GN=NCAM1 PE=1 SV=1	1	34	34	34	31	33	32	31	30	30	31	31	31	29	32	28	32	32	22	22	28	30	31	33	32	31	30	30	31	31	31	29	32	28	32	32	22	22	28	30	31	33	32	31
sp|P31976|EZRI_BOVIN	sp|P31976|EZRI_BOVIN	15	9	9	>sp|P31976|EZRI_BOVIN Ezrin OS=Bos taurus OX=9913 GN=EZR PE=1 SV=2	1	15	9	9	12	13	13	12	12	8	10	10	13	10	12	13	11	12	6	7	11	11	7	7	7	6	6	4	5	5	8	6	8	7	6	7	2	4	6	6	7	7	7	6
sp|P32007|ADT3_BOVIN	sp|P32007|ADT3_BOVIN	22	10	5	>sp|P32007|ADT3_BOVIN ADP/ATP translocase 3 OS=Bos taurus OX=9913 GN=SLC25A6 PE=1 SV=3	1	22	10	5	21	21	21	21	20	19	22	22	19	18	19	19	19	19	14	14	21	21	10	10	10	10	10	9	10	10	8	7	8	8	8	8	7	7	9	9	5	5	5	5
sp|P32850|STX1A_BOVIN	sp|P32850|STX1A_BOVIN	19	16	16	>sp|P32850|STX1A_BOVIN Syntaxin-1A OS=Bos taurus OX=9913 GN=STX1A PE=1 SV=1	1	19	16	16	12	15	17	17	15	16	16	13	14	12	16	18	15	17	11	13	14	13	9	12	14	14	12	13	13	10	11	9	13	15	13	14	8	10	11	10	9	12	14	14
sp|P33097|AATC_BOVIN	sp|P33097|AATC_BOVIN	31	31	31	>sp|P33097|AATC_BOVIN Aspartate aminotransferase, cytoplasmic OS=Bos taurus OX=9913 GN=GOT1 PE=1 SV=3	1	31	31	31	29	29	31	31	26	28	30	30	28	27	25	23	24	26	21	22	27	29	29	29	31	31	26	28	30	30	28	27	25	23	24	26	21	22	27	29	29	29	31	31
sp|P33567|SYUB_BOVIN	sp|P33567|SYUB_BOVIN	12	8	5	>sp|P33567|SYUB_BOVIN Beta-synuclein OS=Bos taurus OX=9913 GN=SNCB PE=1 SV=1	1	12	8	5	11	10	10	11	8	9	11	10	9	11	10	11	12	12	10	8	10	11	7	6	6	7	5	6	7	6	6	7	7	7	8	8	6	5	7	7	4	4	4	4
sp|P34933|HSP72_BOVIN	sp|P34933|HSP72_BOVIN	17	4	4	>sp|P34933|HSP72_BOVIN Heat shock-related 70 kDa protein 2 OS=Bos taurus OX=9913 GN=HSPA2 PE=2 SV=2	1	17	4	4	14	15	14	16	14	16	15	15	12	12	11	12	11	11	13	13	14	13	3	3	3	3	2	4	3	3	1	1	1	2	1	1	2	2	2	2	3	3	3	3
sp|P34942|NDUAA_BOVIN	sp|P34942|NDUAA_BOVIN	8	8	8	>sp|P34942|NDUAA_BOVIN NADH dehydrogenase [ubiquinone] 1 alpha subcomplex subunit 10, mitochondrial OS=Bos taurus OX=9913 GN=NDUFA10 PE=1 SV=1	1	8	8	8	7	7	6	7	7	7	7	7	7	6	7	8	8	7	4	4	6	8	7	7	6	7	7	7	7	7	7	6	7	8	8	7	4	4	6	8	7	7	6	7
sp|P34943|NDUA9_BOVIN	sp|P34943|NDUA9_BOVIN	15	15	15	>sp|P34943|NDUA9_BOVIN NADH dehydrogenase [ubiquinone] 1 alpha subcomplex subunit 9, mitochondrial OS=Bos taurus OX=9913 GN=NDUFA9 PE=1 SV=1	1	15	15	15	8	9	8	7	11	13	10	9	9	8	10	9	11	8	8	8	10	9	8	9	8	7	11	13	10	9	9	8	10	9	11	8	8	8	10	9	8	9	8	7
sp|P35466|S10A4_BOVIN	sp|P35466|S10A4_BOVIN	7	7	7	>sp|P35466|S10A4_BOVIN Protein S100-A4 OS=Bos taurus OX=9913 GN=S100A4 PE=1 SV=2	1	7	7	7	5	5	6	5	4	5	4	4	7	6	7	5	7	7	5	6	6	7	5	5	6	5	4	5	4	4	7	6	7	5	7	7	5	6	6	7	5	5	6	5
sp|P35705|PRDX3_BOVIN	sp|P35705|PRDX3_BOVIN	5	5	5	>sp|P35705|PRDX3_BOVIN Thioredoxin-dependent peroxide reductase, mitochondrial OS=Bos taurus OX=9913 GN=PRDX3 PE=1 SV=2	1	5	5	5	5	5	5	5	5	4	5	5	5	5	5	5	5	5	3	4	5	5	5	5	5	5	5	4	5	5	5	5	5	5	5	5	3	4	5	5	5	5	5	5
sp|P36225|MAP4_BOVIN	sp|P36225|MAP4_BOVIN	10	10	10	>sp|P36225|MAP4_BOVIN Microtubule-associated protein 4 OS=Bos taurus OX=9913 GN=MAP4 PE=1 SV=1	1	10	10	10	8	7	9	9	8	9	10	10	8	8	8	8	8	8	9	7	7	7	8	7	9	9	8	9	10	10	8	8	8	8	8	8	9	7	7	7	8	7	9	9
sp|P37359|MT3_BOVIN	sp|P37359|MT3_BOVIN	7	7	7	>sp|P37359|MT3_BOVIN Metallothionein-3 OS=Bos taurus OX=9913 GN=MT3 PE=1 SV=2	1	7	7	7	5	6	6	6	4	5	6	5	4	5	5	6	6	5	5	4	5	7	5	6	6	6	4	5	6	5	4	5	5	6	6	5	5	4	5	7	5	6	6	6
sp|P37980|IPYR_BOVIN	sp|P37980|IPYR_BOVIN	4	4	4	>sp|P37980|IPYR_BOVIN Inorganic pyrophosphatase OS=Bos taurus OX=9913 GN=PPA1 PE=1 SV=2	1	4	4	4	3	3	3	3	3	3	3	3	2	2	2	2	3	3	2	2	3	3	3	3	3	3	3	3	3	3	2	2	2	2	3	3	2	2	3	3	3	3	3	3
sp|P38409|GNA11_BOVIN;sp|P38408|GNA14_BOVIN	sp|P38409|GNA11_BOVIN;sp|P38408|GNA14_BOVIN	4;3	4;3	4;3	>sp|P38409|GNA11_BOVIN Guanine nucleotide-binding protein subunit alpha-11 OS=Bos taurus OX=9913 GN=GNA11 PE=2 SV=2;>sp|P38408|GNA14_BOVIN Guanine nucleotide-binding protein subunit alpha-14 OS=Bos taurus OX=9913 GN=GNA14 PE=2 SV=1	2	4	4	4	3	3	4	4	2	4	4	4	3	3	2	2	2	4	1	1	2	3	3	3	4	4	2	4	4	4	3	3	2	2	2	4	1	1	2	3	3	3	4	4
sp|P38657|PDIA3_BOVIN	sp|P38657|PDIA3_BOVIN	24	24	24	>sp|P38657|PDIA3_BOVIN Protein disulfide-isomerase A3 OS=Bos taurus OX=9913 GN=PDIA3 PE=2 SV=1	1	24	24	24	24	21	23	21	20	19	21	20	22	22	22	20	20	20	18	17	21	20	24	21	23	21	20	19	21	20	22	22	22	20	20	20	18	17	21	20	24	21	23	21
sp|P39942|VATD_BOVIN	sp|P39942|VATD_BOVIN	8	8	8	>sp|P39942|VATD_BOVIN V-type proton ATPase subunit D OS=Bos taurus OX=9913 GN=ATP6V1D PE=1 SV=1	1	8	8	8	7	7	7	7	7	7	7	7	6	6	7	6	7	7	5	5	7	6	7	7	7	7	7	7	7	7	6	6	7	6	7	7	5	5	7	6	7	7	7	7
sp|P41500|ACYP1_BOVIN	sp|P41500|ACYP1_BOVIN	4	4	4	>sp|P41500|ACYP1_BOVIN Acylphosphatase-1 OS=Bos taurus OX=9913 GN=ACYP1 PE=1 SV=2	1	4	4	4	4	4	4	4	3	3	4	4	2	2	4	4	3	4	3	3	4	4	4	4	4	4	3	3	4	4	2	2	4	4	3	4	3	3	4	4	4	4	4	4
sp|P41541|USO1_BOVIN	sp|P41541|USO1_BOVIN	7	7	7	>sp|P41541|USO1_BOVIN General vesicular transport factor p115 OS=Bos taurus OX=9913 GN=USO1 PE=1 SV=1	1	7	7	7	3	3	3	1	3	2	2	4	3	3	4	2	5	5	3	4	3	2	3	3	3	1	3	2	2	4	3	3	4	2	5	5	3	4	3	2	3	3	3	1
sp|P41563|IDH3A_BOVIN	sp|P41563|IDH3A_BOVIN	18	18	18	>sp|P41563|IDH3A_BOVIN Isocitrate dehydrogenase [NAD] subunit alpha, mitochondrial OS=Bos taurus OX=9913 GN=IDH3A PE=1 SV=1	1	18	18	18	16	15	17	15	16	14	17	16	18	16	15	16	17	16	10	11	16	15	16	15	17	15	16	14	17	16	18	16	15	16	17	16	10	11	16	15	16	15	17	15
sp|P41976|SODM_BOVIN	sp|P41976|SODM_BOVIN	6	6	6	>sp|P41976|SODM_BOVIN Superoxide dismutase [Mn], mitochondrial OS=Bos taurus OX=9913 GN=SOD2 PE=2 SV=1	1	6	6	6	6	6	4	6	5	5	6	6	1	3	4	6	6	5	3	1	4	5	6	6	4	6	5	5	6	6	1	3	4	6	6	5	3	1	4	5	6	6	4	6
sp|P42026|NDUS7_BOVIN	sp|P42026|NDUS7_BOVIN	4	4	4	>sp|P42026|NDUS7_BOVIN NADH dehydrogenase [ubiquinone] iron-sulfur protein 7, mitochondrial OS=Bos taurus OX=9913 GN=NDUFS7 PE=1 SV=1	1	4	4	4	4	3	4	4	4	4	4	4	4	4	3	2	4	3	2	2	3	3	4	3	4	4	4	4	4	4	4	4	3	2	4	3	2	2	3	3	4	3	4	4
sp|P42028|NDUS8_BOVIN	sp|P42028|NDUS8_BOVIN	4	4	4	>sp|P42028|NDUS8_BOVIN NADH dehydrogenase [ubiquinone] iron-sulfur protein 8, mitochondrial OS=Bos taurus OX=9913 GN=NDUFS8 PE=1 SV=1	1	4	4	4	4	4	4	4	3	4	4	4	3	4	3	3	3	4	2	3	4	3	4	4	4	4	3	4	4	4	3	4	3	3	3	4	2	3	4	3	4	4	4	4
sp|P42029|NDUA8_BOVIN	sp|P42029|NDUA8_BOVIN	9	9	9	>sp|P42029|NDUA8_BOVIN NADH dehydrogenase [ubiquinone] 1 alpha subcomplex subunit 8 OS=Bos taurus OX=9913 GN=NDUFA8 PE=1 SV=2	1	9	9	9	8	9	6	6	7	8	8	8	7	7	7	7	8	8	5	5	8	8	8	9	6	6	7	8	8	8	7	7	7	7	8	8	5	5	8	8	8	9	6	6
sp|P42659|DPP6_BOVIN	sp|P42659|DPP6_BOVIN	13	13	13	>sp|P42659|DPP6_BOVIN Dipeptidyl aminopeptidase-like protein 6 OS=Bos taurus OX=9913 GN=DPP6 PE=1 SV=1	1	13	13	13	10	11	8	11	12	11	11	11	9	8	10	10	9	9	4	5	9	8	10	11	8	11	12	11	11	11	9	8	10	10	9	9	4	5	9	8	10	11	8	11
sp|P42899|RLA2_BOVIN	sp|P42899|RLA2_BOVIN	6	6	6	>sp|P42899|RLA2_BOVIN 60S acidic ribosomal protein P2 OS=Bos taurus OX=9913 GN=RPLP2 PE=3 SV=1	1	6	6	6	6	6	5	6	6	4	6	6	4	4	5	5	5	5	6	6	5	5	6	6	5	6	6	4	6	6	4	4	5	5	5	5	6	6	5	5	6	6	5	6
sp|P43033|LIS1_BOVIN	sp|P43033|LIS1_BOVIN	11	11	11	>sp|P43033|LIS1_BOVIN Platelet-activating factor acetylhydrolase IB subunit beta OS=Bos taurus OX=9913 GN=PAFAH1B1 PE=1 SV=2	1	11	11	11	7	8	7	8	7	7	8	6	8	7	7	6	7	6	4	4	7	5	7	8	7	8	7	7	8	6	8	7	7	6	7	6	4	4	7	5	7	8	7	8
sp|P45478|PPT1_BOVIN	sp|P45478|PPT1_BOVIN	4	4	4	>sp|P45478|PPT1_BOVIN Palmitoyl-protein thioesterase 1 OS=Bos taurus OX=9913 GN=PPT1 PE=1 SV=1	1	4	4	4	2	2	2	2	2	2	3	2	1	1	1	2	2	1	3	3	1	1	2	2	2	2	2	2	3	2	1	1	1	2	2	1	3	3	1	1	2	2	2	2
sp|P45879|VDAC1_BOVIN	sp|P45879|VDAC1_BOVIN	22	22	22	>sp|P45879|VDAC1_BOVIN Voltage-dependent anion-selective channel protein 1 OS=Bos taurus OX=9913 GN=VDAC1 PE=1 SV=3	1	22	22	22	20	21	22	21	20	19	22	21	18	18	21	19	19	18	15	14	20	21	20	21	22	21	20	19	22	21	18	18	21	19	19	18	15	14	20	21	20	21	22	21
sp|P46193|ANXA1_BOVIN	sp|P46193|ANXA1_BOVIN	4	4	4	>sp|P46193|ANXA1_BOVIN Annexin A1 OS=Bos taurus OX=9913 GN=ANXA1 PE=1 SV=2	1	4	4	4	3	3	1	0	2	2	0	1	4	4	4	3	2	2	3	2	1	1	3	3	1	0	2	2	0	1	4	4	4	3	2	2	3	2	1	1	3	3	1	0
sp|P46196|MK01_BOVIN;sp|E1BMN8|NLK_BOVIN	sp|P46196|MK01_BOVIN	15;1	15;1	14;0	>sp|P46196|MK01_BOVIN Mitogen-activated protein kinase 1 OS=Bos taurus OX=9913 GN=MAPK1 PE=2 SV=3	2	15	15	14	13	13	13	14	13	13	13	14	13	14	14	14	13	14	9	9	14	13	13	13	13	14	13	13	13	14	13	14	14	14	13	14	9	9	14	13	12	12	12	13
sp|P46411|EAA1_BOVIN	sp|P46411|EAA1_BOVIN	13	13	13	>sp|P46411|EAA1_BOVIN Excitatory amino acid transporter 1 OS=Bos taurus OX=9913 GN=SLC1A3 PE=2 SV=1	1	13	13	13	11	10	12	12	9	9	12	13	11	10	11	12	11	10	6	7	11	10	11	10	12	12	9	9	12	13	11	10	11	12	11	10	6	7	11	10	11	10	12	12
sp|P48018|SYT1_BOVIN	sp|P48018|SYT1_BOVIN	27	27	27	>sp|P48018|SYT1_BOVIN Synaptotagmin-1 OS=Bos taurus OX=9913 GN=SYT1 PE=1 SV=1	1	27	27	27	24	22	24	23	25	24	25	27	21	21	26	22	23	23	14	13	23	22	24	22	24	23	25	24	25	27	21	21	26	22	23	23	14	13	23	22	24	22	24	23
sp|P48305|NDUB4_BOVIN	sp|P48305|NDUB4_BOVIN	6	6	6	>sp|P48305|NDUB4_BOVIN NADH dehydrogenase [ubiquinone] 1 beta subcomplex subunit 4 OS=Bos taurus OX=9913 GN=NDUFB4 PE=1 SV=2	1	6	6	6	2	4	4	4	5	5	2	4	5	5	4	5	4	4	4	5	2	2	2	4	4	4	5	5	2	4	5	5	4	5	4	4	4	5	2	2	2	4	4	4
sp|P48427|TBCA_BOVIN	sp|P48427|TBCA_BOVIN	5	5	5	>sp|P48427|TBCA_BOVIN Tubulin-specific chaperone A OS=Bos taurus OX=9913 GN=TBCA PE=1 SV=3	1	5	5	5	3	4	3	4	3	2	4	4	3	4	4	4	3	5	2	2	3	2	3	4	3	4	3	2	4	4	3	4	4	4	3	5	2	2	3	2	3	4	3	4
sp|P48452|PP2BA_BOVIN	sp|P48452|PP2BA_BOVIN	26	26	26	>sp|P48452|PP2BA_BOVIN Serine/threonine-protein phosphatase 2B catalytic subunit alpha isoform OS=Bos taurus OX=9913 GN=PPP3CA PE=1 SV=1	1	26	26	26	20	22	19	20	20	20	23	23	20	19	18	21	21	21	17	15	21	20	20	22	19	20	20	20	23	23	20	19	18	21	21	21	17	15	21	20	20	22	19	20
sp|P48616|VIME_BOVIN;sp|A6QQJ3|PERI_BOVIN	sp|P48616|VIME_BOVIN	56;5	51;5	47;3	>sp|P48616|VIME_BOVIN Vimentin OS=Bos taurus OX=9913 GN=VIM PE=1 SV=3	2	56	51	47	45	43	36	40	41	39	41	40	53	53	43	44	38	38	37	33	36	34	42	40	33	37	38	36	38	36	48	48	38	39	33	33	32	29	33	31	38	36	31	35
sp|P48644|AL1A1_BOVIN	sp|P48644|AL1A1_BOVIN	16	15	15	>sp|P48644|AL1A1_BOVIN Aldehyde dehydrogenase 1A1 OS=Bos taurus OX=9913 GN=ALDH1A1 PE=1 SV=3	1	16	15	15	4	6	2	1	14	14	1	1	8	6	3	3	10	10	7	6	14	15	3	5	1	0	13	13	0	0	7	5	2	2	9	9	6	5	13	14	3	5	1	0
sp|P48765|NAC1_BOVIN	sp|P48765|NAC1_BOVIN	5	5	5	>sp|P48765|NAC1_BOVIN Sodium/calcium exchanger 1 OS=Bos taurus OX=9913 GN=SLC8A1 PE=1 SV=1	1	5	5	5	5	3	4	4	2	2	4	4	2	3	3	2	1	1	1	0	2	2	5	3	4	4	2	2	4	4	2	3	3	2	1	1	1	0	2	2	5	3	4	4
sp|P49410|EFTU_BOVIN	sp|P49410|EFTU_BOVIN	17	17	17	>sp|P49410|EFTU_BOVIN Elongation factor Tu, mitochondrial OS=Bos taurus OX=9913 GN=TUFM PE=1 SV=1	1	17	17	17	14	13	15	15	16	15	14	14	13	13	14	13	13	13	10	9	14	13	14	13	15	15	16	15	14	14	13	13	14	13	13	13	10	9	14	13	14	13	15	15
sp|P49951|CLH1_BOVIN	sp|P49951|CLH1_BOVIN	83	83	83	>sp|P49951|CLH1_BOVIN Clathrin heavy chain 1 OS=Bos taurus OX=9913 GN=CLTC PE=1 SV=1	1	83	83	83	73	75	76	77	79	76	80	79	77	73	80	73	75	74	51	48	77	74	73	75	76	77	79	76	80	79	77	73	80	73	75	74	51	48	77	74	73	75	76	77
sp|P50397|GDIB_BOVIN	sp|P50397|GDIB_BOVIN	28	18	18	>sp|P50397|GDIB_BOVIN Rab GDP dissociation inhibitor beta OS=Bos taurus OX=9913 GN=GDI2 PE=2 SV=3	1	28	18	18	23	23	23	23	26	25	27	27	23	24	27	26	27	25	21	20	24	26	14	14	15	15	16	16	17	17	13	14	17	16	17	17	13	13	16	17	14	14	15	15
sp|P52193|CALR_BOVIN	sp|P52193|CALR_BOVIN	14	14	14	>sp|P52193|CALR_BOVIN Calreticulin OS=Bos taurus OX=9913 GN=CALR PE=1 SV=2	1	14	14	14	10	10	10	11	12	11	12	13	12	12	10	11	11	10	7	9	11	12	10	10	10	11	12	11	12	13	12	12	10	11	11	10	7	9	11	12	10	10	10	11
sp|P52556|BLVRB_BOVIN	sp|P52556|BLVRB_BOVIN	4	4	4	>sp|P52556|BLVRB_BOVIN Flavin reductase (NADPH) OS=Bos taurus OX=9913 GN=BLVRB PE=1 SV=2	1	4	4	4	4	3	4	4	4	4	4	3	4	4	4	3	3	3	4	4	4	4	4	3	4	4	4	4	4	3	4	4	4	3	3	3	4	4	4	4	4	3	4	4
sp|P55052|FABP5_BOVIN	sp|P55052|FABP5_BOVIN	15	15	15	>sp|P55052|FABP5_BOVIN Fatty acid-binding protein 5 OS=Bos taurus OX=9913 GN=FABP5 PE=1 SV=4	1	15	15	15	13	13	13	14	14	14	14	14	13	14	13	13	15	15	11	11	15	15	13	13	13	14	14	14	14	14	13	14	13	13	15	15	11	11	15	15	13	13	13	14
sp|P55252|HPLN1_BOVIN	sp|P55252|HPLN1_BOVIN	18	18	18	>sp|P55252|HPLN1_BOVIN Hyaluronan and proteoglycan link protein 1 OS=Bos taurus OX=9913 GN=HAPLN1 PE=2 SV=1	1	18	18	18	14	13	16	16	12	11	17	15	11	13	8	9	14	12	8	7	10	9	14	13	16	16	12	11	17	15	11	13	8	9	14	12	8	7	10	9	14	13	16	16
sp|P55803|MOG_BOVIN	sp|P55803|MOG_BOVIN	16	16	16	>sp|P55803|MOG_BOVIN Myelin-oligodendrocyte glycoprotein OS=Bos taurus OX=9913 GN=MOG PE=1 SV=1	1	16	16	16	15	15	14	14	15	15	14	14	15	16	15	15	12	13	12	13	15	15	15	15	14	14	15	15	14	14	15	16	15	15	12	13	12	13	15	15	15	15	14	14
sp|P55859|PNPH_BOVIN	sp|P55859|PNPH_BOVIN	6	6	6	>sp|P55859|PNPH_BOVIN Purine nucleoside phosphorylase OS=Bos taurus OX=9913 GN=PNP PE=1 SV=3	1	6	6	6	6	6	6	6	6	6	5	6	4	5	6	4	6	6	4	4	6	6	6	6	6	6	6	6	5	6	4	5	6	4	6	6	4	4	6	6	6	6	6	6
sp|P56560|AOFB_BOVIN	sp|P56560|AOFB_BOVIN	12	12	9	>sp|P56560|AOFB_BOVIN Amine oxidase [flavin-containing] B OS=Bos taurus OX=9913 GN=MAOB PE=1 SV=4	1	12	12	9	11	12	10	11	11	12	11	12	7	9	11	11	12	12	5	6	11	12	11	12	10	11	11	12	11	12	7	9	11	11	12	12	5	6	11	12	8	9	8	9
sp|P56701|PSMD2_BOVIN	sp|P56701|PSMD2_BOVIN	5	5	5	>sp|P56701|PSMD2_BOVIN 26S proteasome non-ATPase regulatory subunit 2 OS=Bos taurus OX=9913 GN=PSMD2 PE=1 SV=2	1	5	5	5	4	4	5	4	3	3	4	5	4	4	4	5	4	5	2	1	3	3	4	4	5	4	3	3	4	5	4	4	4	5	4	5	2	1	3	3	4	4	5	4
sp|P56965|DDAH1_BOVIN	sp|P56965|DDAH1_BOVIN	25	25	24	>sp|P56965|DDAH1_BOVIN N(G),N(G)-dimethylarginine dimethylaminohydrolase 1 OS=Bos taurus OX=9913 GN=DDAH1 PE=1 SV=3	1	25	25	24	22	21	20	19	21	21	23	25	24	23	25	24	21	21	20	17	19	21	22	21	20	19	21	21	23	25	24	23	25	24	21	21	20	17	19	21	21	20	19	18
sp|P58352|GTR3_BOVIN	sp|P58352|GTR3_BOVIN	5	5	4	>sp|P58352|GTR3_BOVIN Solute carrier family 2, facilitated glucose transporter member 3 OS=Bos taurus OX=9913 GN=SLC2A3 PE=2 SV=1	1	5	5	4	5	5	5	5	5	5	4	5	4	5	5	5	5	5	4	3	5	5	5	5	5	5	5	5	4	5	4	5	5	5	5	5	4	3	5	5	4	4	4	4
sp|P58875|S14L2_BOVIN	sp|P58875|S14L2_BOVIN	6	6	6	>sp|P58875|S14L2_BOVIN SEC14-like protein 2 OS=Bos taurus OX=9913 GN=SEC14L2 PE=1 SV=2	1	6	6	6	2	2	4	4	2	2	3	4	3	2	2	2	2	2	2	2	1	2	2	2	4	4	2	2	3	4	3	2	2	2	2	2	2	2	1	2	2	2	4	4
sp|P60661|MYL6_BOVIN	sp|P60661|MYL6_BOVIN	7	7	7	>sp|P60661|MYL6_BOVIN Myosin light polypeptide 6 OS=Bos taurus OX=9913 GN=MYL6 PE=2 SV=2	1	7	7	7	7	7	6	6	7	6	7	7	7	7	7	6	7	7	6	5	7	7	7	7	6	6	7	6	7	7	7	7	7	6	7	7	6	5	7	7	7	7	6	6
sp|P63258|ACTG_BOVIN;sp|P60712|ACTB_BOVIN	sp|P63258|ACTG_BOVIN;sp|P60712|ACTB_BOVIN	38;38	38;38	19;19	>sp|P63258|ACTG_BOVIN Actin, cytoplasmic 2 OS=Bos taurus OX=9913 GN=ACTG1 PE=1 SV=1;>sp|P60712|ACTB_BOVIN Actin, cytoplasmic 1 OS=Bos taurus OX=9913 GN=ACTB PE=1 SV=1	2	38	38	19	34	35	35	33	34	34	36	36	34	34	35	35	38	38	30	29	33	34	34	35	35	33	34	34	36	36	34	34	35	35	38	38	30	29	33	34	16	17	17	16
sp|P60984|GMFB_BOVIN;sp|Q56JZ9|GMFG_BOVIN	sp|P60984|GMFB_BOVIN	8;2	8;2	8;2	>sp|P60984|GMFB_BOVIN Glia maturation factor beta OS=Bos taurus OX=9913 GN=GMFB PE=1 SV=2	2	8	8	8	7	7	7	7	7	7	6	5	5	5	5	4	5	5	7	7	7	7	7	7	7	7	7	7	6	5	5	5	5	4	5	5	7	7	7	7	7	7	7	7
sp|P61157|ARP3_BOVIN	sp|P61157|ARP3_BOVIN	13	13	13	>sp|P61157|ARP3_BOVIN Actin-related protein 3 OS=Bos taurus OX=9913 GN=ACTR3 PE=1 SV=3	1	13	13	13	10	9	10	10	10	10	10	9	7	8	8	8	9	9	10	8	8	6	10	9	10	10	10	10	10	9	7	8	8	8	9	9	10	8	8	6	10	9	10	10
sp|P61267|STX1B_BOVIN	sp|P61267|STX1B_BOVIN	21	21	18	>sp|P61267|STX1B_BOVIN Syntaxin-1B OS=Bos taurus OX=9913 GN=STX1B PE=1 SV=1	1	21	21	18	17	19	18	19	19	18	19	19	19	19	20	20	18	19	16	15	18	19	17	19	18	19	19	18	19	19	19	19	20	20	18	19	16	15	18	19	14	16	15	16
sp|P61282|NEDD8_BOVIN	sp|P61282|NEDD8_BOVIN	4	4	4	>sp|P61282|NEDD8_BOVIN NEDD8 OS=Bos taurus OX=9913 GN=NEDD8 PE=3 SV=1	1	4	4	4	2	2	2	2	2	2	3	2	2	2	3	3	3	3	2	2	2	1	2	2	2	2	2	2	3	2	2	2	3	3	3	3	2	2	2	1	2	2	2	2
sp|P61284|RL12_BOVIN	sp|P61284|RL12_BOVIN	5	5	5	>sp|P61284|RL12_BOVIN 60S ribosomal protein L12 OS=Bos taurus OX=9913 GN=RPL12 PE=2 SV=1	1	5	5	5	5	3	3	3	5	4	4	4	3	3	4	4	4	3	3	2	3	3	5	3	3	3	5	4	4	4	3	3	4	4	4	3	3	2	3	3	5	3	3	3
sp|P61285|DYL1_BOVIN	sp|P61285|DYL1_BOVIN	6	4	4	>sp|P61285|DYL1_BOVIN Dynein light chain 1, cytoplasmic OS=Bos taurus OX=9913 GN=DYNLL1 PE=1 SV=1	1	6	4	4	5	4	3	4	3	2	5	6	4	4	5	5	5	5	1	1	5	4	4	3	2	3	2	1	4	4	3	3	4	4	4	4	1	1	4	3	4	3	2	3
sp|P61286|PABP1_BOVIN	sp|P61286|PABP1_BOVIN	7	7	7	>sp|P61286|PABP1_BOVIN Polyadenylate-binding protein 1 OS=Bos taurus OX=9913 GN=PABPC1 PE=2 SV=1	1	7	7	7	4	5	5	6	4	5	5	3	6	4	2	4	3	5	3	4	5	4	4	5	5	6	4	5	5	3	6	4	2	4	3	5	3	4	5	4	4	5	5	6
sp|P61420|VA0D1_BOVIN	sp|P61420|VA0D1_BOVIN	12	12	12	>sp|P61420|VA0D1_BOVIN V-type proton ATPase subunit d 1 OS=Bos taurus OX=9913 GN=ATP6V0D1 PE=1 SV=1	1	12	12	12	11	9	12	12	11	11	10	10	7	7	8	6	10	7	8	8	11	9	11	9	12	12	11	11	10	10	7	7	8	6	10	7	8	8	11	9	11	9	12	12
sp|P61585|RHOA_BOVIN	sp|P61585|RHOA_BOVIN	10	10	4	>sp|P61585|RHOA_BOVIN Transforming protein RhoA OS=Bos taurus OX=9913 GN=RHOA PE=1 SV=1	1	10	10	4	8	9	8	7	6	7	10	10	10	10	10	10	9	10	4	4	8	8	8	9	8	7	6	7	10	10	10	10	10	10	9	10	4	4	8	8	4	4	3	2
sp|P61603|CH10_BOVIN	sp|P61603|CH10_BOVIN	11	11	11	>sp|P61603|CH10_BOVIN 10 kDa heat shock protein, mitochondrial OS=Bos taurus OX=9913 GN=HSPE1 PE=3 SV=2	1	11	11	11	10	10	9	10	9	9	10	10	10	9	10	8	10	10	9	9	9	9	10	10	9	10	9	9	10	10	10	9	10	8	10	10	9	9	9	9	10	10	9	10
sp|P61763|STXB1_BOVIN	sp|P61763|STXB1_BOVIN	54	54	54	>sp|P61763|STXB1_BOVIN Syntaxin-binding protein 1 OS=Bos taurus OX=9913 GN=STXBP1 PE=1 SV=1	1	54	54	54	46	44	45	46	44	45	51	49	46	46	47	47	48	48	32	32	45	46	46	44	45	46	44	45	51	49	46	46	47	47	48	48	32	32	45	46	46	44	45	46
sp|P62157|CALM_BOVIN	sp|P62157|CALM_BOVIN	11	11	11	>sp|P62157|CALM_BOVIN Calmodulin OS=Bos taurus OX=9913 GN=CALM PE=1 SV=2	1	11	11	11	11	11	10	10	10	10	11	11	11	11	11	11	11	11	10	10	10	10	11	11	10	10	10	10	11	11	11	11	11	11	11	11	10	10	10	10	11	11	10	10
sp|P62194|PRS8_BOVIN	sp|P62194|PRS8_BOVIN	4	4	4	>sp|P62194|PRS8_BOVIN 26S proteasome regulatory subunit 8 OS=Bos taurus OX=9913 GN=PSMC5 PE=2 SV=1	1	4	4	4	2	2	3	2	1	2	3	3	1	2	3	3	2	1	1	1	2	2	2	2	3	2	1	2	3	3	1	2	3	3	2	1	1	1	2	2	2	2	3	2
sp|P62261|1433E_BOVIN	sp|P62261|1433E_BOVIN	28	25	25	>sp|P62261|1433E_BOVIN 14-3-3 protein epsilon OS=Bos taurus OX=9913 GN=YWHAE PE=2 SV=1	1	28	25	25	25	27	25	25	26	26	25	26	26	24	25	24	26	26	24	24	25	24	22	24	22	22	23	23	22	23	23	22	22	21	23	23	21	21	22	21	22	24	22	22
sp|P62326|TYB4_BOVIN	sp|P62326|TYB4_BOVIN	10	10	9	>sp|P62326|TYB4_BOVIN Thymosin beta-4 OS=Bos taurus OX=9913 GN=TMSB4 PE=1 SV=2	1	10	10	9	9	9	9	9	10	10	10	10	9	10	8	9	9	8	9	10	9	10	9	9	9	9	10	10	10	10	9	10	8	9	9	8	9	10	9	10	8	8	8	8
sp|P62763|VISL1_BOVIN	sp|P62763|VISL1_BOVIN	20	20	18	>sp|P62763|VISL1_BOVIN Visinin-like protein 1 OS=Bos taurus OX=9913 GN=VSNL1 PE=1 SV=2	1	20	20	18	16	16	16	16	15	13	17	16	17	17	19	19	19	17	12	12	18	18	16	16	16	16	15	13	17	16	17	17	19	19	19	17	12	12	18	18	15	15	14	15
sp|P62803|H4_BOVIN	sp|P62803|H4_BOVIN	15	15	15	>sp|P62803|H4_BOVIN Histone H4 OS=Bos taurus OX=9913 PE=1 SV=2	1	15	15	15	15	15	15	14	13	13	14	15	15	14	15	14	14	14	12	12	14	15	15	15	15	14	13	13	14	15	15	14	15	14	14	14	12	12	14	15	15	15	15	14
sp|P62808|H2B1_BOVIN;sp|Q2M2T1|H2B1K_BOVIN	sp|P62808|H2B1_BOVIN;sp|Q2M2T1|H2B1K_BOVIN	14;13	14;13	3;3	>sp|P62808|H2B1_BOVIN Histone H2B type 1 OS=Bos taurus OX=9913 PE=1 SV=2;>sp|Q2M2T1|H2B1K_BOVIN Histone H2B type 1-K OS=Bos taurus OX=9913 GN=H2BC12 PE=1 SV=3	2	14	14	3	11	11	10	10	11	12	11	10	13	13	12	10	13	12	10	10	12	10	11	11	10	10	11	12	11	10	13	13	12	10	13	12	10	10	12	10	2	2	1	1
sp|P62833|RAP1A_BOVIN	sp|P62833|RAP1A_BOVIN	16	16	5	>sp|P62833|RAP1A_BOVIN Ras-related protein Rap-1A OS=Bos taurus OX=9913 GN=RAP1A PE=1 SV=1	1	16	16	5	10	12	11	12	11	11	10	11	10	12	10	11	14	10	9	9	10	13	10	12	11	12	11	11	10	11	10	12	10	11	14	10	9	9	10	13	3	4	4	4
sp|P62871|GBB1_BOVIN	sp|P62871|GBB1_BOVIN	18	18	12	>sp|P62871|GBB1_BOVIN Guanine nucleotide-binding protein G(I)/G(S)/G(T) subunit beta-1 OS=Bos taurus OX=9913 GN=GNB1 PE=1 SV=3	1	18	18	12	17	18	17	17	16	16	17	17	18	17	16	16	16	17	15	14	18	17	17	18	17	17	16	16	17	17	18	17	16	16	16	17	15	14	18	17	12	12	11	11
sp|P62935|PPIA_BOVIN;sp|A4FV72|PPIE_BOVIN	sp|P62935|PPIA_BOVIN	15;1	15;1	15;1	>sp|P62935|PPIA_BOVIN Peptidyl-prolyl cis-trans isomerase A OS=Bos taurus OX=9913 GN=PPIA PE=1 SV=2	2	15	15	15	14	13	12	13	12	13	14	13	13	14	14	13	15	14	10	12	15	15	14	13	12	13	12	13	14	13	13	14	14	13	15	14	10	12	15	15	14	13	12	13
sp|P62958|HINT1_BOVIN	sp|P62958|HINT1_BOVIN	9	9	9	>sp|P62958|HINT1_BOVIN Adenosine 5-monophosphoramidase HINT1 OS=Bos taurus OX=9913 GN=HINT1 PE=1 SV=2	1	9	9	9	8	7	8	9	8	7	8	8	6	7	5	7	7	7	4	4	8	8	8	7	8	9	8	7	8	8	6	7	5	7	7	7	4	4	8	8	8	7	8	9
sp|P62964|RABP1_BOVIN	sp|P62964|RABP1_BOVIN	4	4	4	>sp|P62964|RABP1_BOVIN Cellular retinoic acid-binding protein 1 OS=Bos taurus OX=9913 GN=CRABP1 PE=1 SV=2	1	4	4	4	1	2	2	2	4	4	1	0	3	3	0	1	1	0	1	0	2	2	1	2	2	2	4	4	1	0	3	3	0	1	1	0	1	0	2	2	1	2	2	2
sp|P62998|RAC1_BOVIN;sp|Q9TU25|RAC2_BOVIN	sp|P62998|RAC1_BOVIN;sp|Q9TU25|RAC2_BOVIN	10;5	9;4	9;4	>sp|P62998|RAC1_BOVIN Ras-related C3 botulinum toxin substrate 1 OS=Bos taurus OX=9913 GN=RAC1 PE=1 SV=1;>sp|Q9TU25|RAC2_BOVIN Ras-related C3 botulinum toxin substrate 2 OS=Bos taurus OX=9913 GN=RAC2 PE=2 SV=1	2	10	9	9	9	8	9	9	9	8	8	9	8	8	9	9	9	9	8	8	8	9	8	7	8	8	8	7	7	8	7	7	8	8	8	8	7	7	7	8	8	7	8	8
sp|P63009|AP2B1_BOVIN;sp|Q08DS7|AP1B1_BOVIN	sp|P63009|AP2B1_BOVIN;sp|Q08DS7|AP1B1_BOVIN	34;34	34;34	34;34	>sp|P63009|AP2B1_BOVIN AP-2 complex subunit beta OS=Bos taurus OX=9913 GN=AP2B1 PE=1 SV=2;>sp|Q08DS7|AP1B1_BOVIN AP-1 complex subunit beta-1 OS=Bos taurus OX=9913 GN=AP2B1 PE=2 SV=1	2	34	34	34	29	30	32	31	27	28	32	32	27	29	28	29	31	28	23	21	30	28	29	30	32	31	27	28	32	32	27	29	28	29	31	28	23	21	30	28	29	30	32	31
sp|P63026|VAMP2_BOVIN	sp|P63026|VAMP2_BOVIN	8	8	2	>sp|P63026|VAMP2_BOVIN Vesicle-associated membrane protein 2 OS=Bos taurus OX=9913 GN=VAMP2 PE=1 SV=2	1	8	8	2	7	7	7	7	8	8	8	8	7	7	7	7	6	7	8	8	6	7	7	7	7	7	8	8	8	8	7	7	7	7	6	7	8	8	6	7	2	2	2	2
sp|P63097|GNAI1_BOVIN;sp|P04695|GNAT1_BOVIN;sp|P0C7Q4|GNAT3_BOVIN;sp|P04696|GNAT2_BOVIN	sp|P63097|GNAI1_BOVIN	19;2;2;2	16;1;1;1	16;1;1;1	>sp|P63097|GNAI1_BOVIN Guanine nucleotide-binding protein G(i) subunit alpha-1 OS=Bos taurus OX=9913 GN=GNAI1 PE=1 SV=2	4	19	16	16	16	15	17	17	14	16	19	19	16	17	18	18	18	18	12	12	16	17	13	12	14	14	11	13	16	16	13	14	15	15	15	15	10	10	13	14	13	12	14	14
sp|P63099|CANB1_BOVIN	sp|P63099|CANB1_BOVIN	9	9	9	>sp|P63099|CANB1_BOVIN Calcineurin subunit B type 1 OS=Bos taurus OX=9913 GN=PPP3R1 PE=1 SV=2	1	9	9	9	7	7	9	7	7	8	9	9	7	7	5	5	5	6	2	4	7	7	7	7	9	7	7	8	9	9	7	7	5	5	5	6	2	4	7	7	7	7	9	7
sp|P63103|1433Z_BOVIN	sp|P63103|1433Z_BOVIN	33	33	25	>sp|P63103|1433Z_BOVIN 14-3-3 protein zeta/delta OS=Bos taurus OX=9913 GN=YWHAZ PE=1 SV=1	1	33	33	25	33	32	32	32	29	27	32	32	32	31	32	31	32	32	26	26	31	30	33	32	32	32	29	27	32	32	32	31	32	31	32	32	26	26	31	30	25	24	24	24
sp|P67774|PP2AA_BOVIN	sp|P67774|PP2AA_BOVIN	12	12	2	>sp|P67774|PP2AA_BOVIN Serine/threonine-protein phosphatase 2A catalytic subunit alpha isoform OS=Bos taurus OX=9913 GN=PPP2CA PE=1 SV=1	1	12	12	2	7	8	7	8	7	8	7	9	9	9	8	8	8	10	6	5	11	10	7	8	7	8	7	8	7	9	9	9	8	8	8	10	6	5	11	10	1	1	1	1
sp|P68002|VDAC2_BOVIN	sp|P68002|VDAC2_BOVIN	15	15	15	>sp|P68002|VDAC2_BOVIN Voltage-dependent anion-selective channel protein 2 OS=Bos taurus OX=9913 GN=VDAC2 PE=2 SV=2	1	15	15	15	15	15	15	14	14	14	14	15	13	15	14	14	14	14	12	13	14	13	15	15	15	14	14	14	14	15	13	15	14	14	14	14	12	13	14	13	15	15	15	14
sp|P68103|EF1A1_BOVIN	sp|P68103|EF1A1_BOVIN	19	19	9	>sp|P68103|EF1A1_BOVIN Elongation factor 1-alpha 1 OS=Bos taurus OX=9913 GN=EEF1A1 PE=1 SV=1	1	19	19	9	17	16	16	17	16	17	18	18	18	17	18	17	18	18	11	9	17	16	17	16	16	17	16	17	18	18	18	17	18	17	18	18	11	9	17	16	7	6	6	7
sp|P68250|1433B_BOVIN	sp|P68250|1433B_BOVIN	23	14	14	>sp|P68250|1433B_BOVIN 14-3-3 protein beta/alpha OS=Bos taurus OX=9913 GN=YWHAB PE=1 SV=2	1	23	14	14	20	21	20	21	19	20	21	19	20	19	21	20	21	21	19	20	21	20	11	12	11	12	11	12	12	10	11	11	12	11	12	12	11	12	12	11	11	12	11	12
sp|P68252|1433G_BOVIN	sp|P68252|1433G_BOVIN	24	19	16	>sp|P68252|1433G_BOVIN 14-3-3 protein gamma OS=Bos taurus OX=9913 GN=YWHAG PE=1 SV=2	1	24	19	16	23	22	23	23	20	22	24	24	23	22	23	22	22	21	18	17	22	21	18	17	18	18	15	17	19	19	18	18	18	17	17	16	14	13	17	16	15	14	15	15
sp|P68265|GLTP_BOVIN	sp|P68265|GLTP_BOVIN	7	7	7	>sp|P68265|GLTP_BOVIN Glycolipid transfer protein OS=Bos taurus OX=9913 GN=GLTP PE=1 SV=2	1	7	7	7	4	3	4	5	4	7	4	6	4	3	6	5	6	7	5	4	4	4	4	3	4	5	4	7	4	6	4	3	6	5	6	7	5	4	4	4	4	3	4	5
sp|P68401|PA1B2_BOVIN	sp|P68401|PA1B2_BOVIN	6	6	6	>sp|P68401|PA1B2_BOVIN Platelet-activating factor acetylhydrolase IB subunit alpha2 OS=Bos taurus OX=9913 GN=PAFAH1B2P68402 PE=1 SV=1	1	6	6	6	4	3	4	4	2	2	5	5	3	5	4	4	5	4	1	2	4	3	4	3	4	4	2	2	5	5	3	5	4	4	5	4	1	2	4	3	4	3	4	4
sp|P68509|1433F_BOVIN	sp|P68509|1433F_BOVIN	20	14	14	>sp|P68509|1433F_BOVIN 14-3-3 protein eta OS=Bos taurus OX=9913 GN=YWHAH PE=1 SV=2	1	20	14	14	20	17	18	18	15	16	20	19	20	18	19	19	20	20	14	16	19	19	14	11	12	12	10	10	14	13	14	13	13	13	14	14	10	12	13	13	14	11	12	12
sp|P68530|COX2_BOVIN	sp|P68530|COX2_BOVIN	8	8	8	>sp|P68530|COX2_BOVIN Cytochrome c oxidase subunit 2 OS=Bos taurus OX=9913 GN=MT-CO2 PE=1 SV=1	1	8	8	8	4	4	5	5	5	5	5	5	4	3	5	6	6	4	2	2	6	6	4	4	5	5	5	5	5	5	4	3	5	6	6	4	2	2	6	6	4	4	5	5
sp|P79103|RS4_BOVIN	sp|P79103|RS4_BOVIN	4	4	4	>sp|P79103|RS4_BOVIN 40S ribosomal protein S4 OS=Bos taurus OX=9913 GN=RPS4 PE=2 SV=3	1	4	4	4	3	2	1	1	1	2	2	3	3	3	3	3	4	3	2	3	4	3	3	2	1	1	1	2	2	3	3	3	3	3	4	3	2	3	4	3	3	2	1	1
sp|P79134|ANXA6_BOVIN	sp|P79134|ANXA6_BOVIN	43	43	43	>sp|P79134|ANXA6_BOVIN Annexin A6 OS=Bos taurus OX=9913 GN=ANXA6 PE=1 SV=2	1	43	43	43	34	36	36	33	33	31	35	38	34	35	39	34	38	37	25	26	37	35	34	36	36	33	33	31	35	38	34	35	39	34	38	37	25	26	37	35	34	36	36	33
sp|P79136|CAPZB_BOVIN	sp|P79136|CAPZB_BOVIN	14	14	14	>sp|P79136|CAPZB_BOVIN F-actin-capping protein subunit beta OS=Bos taurus OX=9913 GN=CAPZB PE=1 SV=1	1	14	14	14	11	12	11	9	8	9	11	11	13	10	12	11	11	11	6	8	10	11	11	12	11	9	8	9	11	11	13	10	12	11	11	11	6	8	10	11	11	12	11	9
sp|P79334|PYGM_BOVIN	sp|P79334|PYGM_BOVIN	33	25	25	>sp|P79334|PYGM_BOVIN Glycogen phosphorylase, muscle form OS=Bos taurus OX=9913 GN=PYGM PE=1 SV=3	1	33	25	25	22	25	29	26	29	27	29	29	28	27	30	29	32	33	16	14	32	32	16	17	21	18	22	20	21	21	21	19	22	21	24	25	10	9	24	24	16	17	21	18
sp|P79342|S10AD_BOVIN	sp|P79342|S10AD_BOVIN	4	4	4	>sp|P79342|S10AD_BOVIN Protein S100-A13 OS=Bos taurus OX=9913 GN=S100A13 PE=3 SV=2	1	4	4	4	3	3	3	3	3	4	3	3	3	3	3	3	3	3	4	4	3	3	3	3	3	3	3	4	3	3	3	3	3	3	3	3	4	4	3	3	3	3	3	3
sp|P80177|MIF_BOVIN	sp|P80177|MIF_BOVIN	4	4	4	>sp|P80177|MIF_BOVIN Macrophage migration inhibitory factor OS=Bos taurus OX=9913 GN=MIF PE=1 SV=6	1	4	4	4	4	4	4	4	4	3	4	4	3	3	3	4	4	4	3	3	3	3	4	4	4	4	4	3	4	4	3	3	3	4	4	4	3	3	3	3	4	4	4	4
sp|P80209|CATD_BOVIN	sp|P80209|CATD_BOVIN	12	12	12	>sp|P80209|CATD_BOVIN Cathepsin D OS=Bos taurus OX=9913 GN=CTSD PE=1 SV=2	1	12	12	12	11	10	12	12	10	12	11	11	11	11	10	10	11	12	7	6	9	11	11	10	12	12	10	12	11	11	11	11	10	10	11	12	7	6	9	11	11	10	12	12
sp|P80311|PPIB_BOVIN	sp|P80311|PPIB_BOVIN	5	5	5	>sp|P80311|PPIB_BOVIN Peptidyl-prolyl cis-trans isomerase B OS=Bos taurus OX=9913 GN=PPIB PE=1 SV=4	1	5	5	5	5	4	5	5	5	5	5	5	4	5	4	4	5	5	4	4	3	5	5	4	5	5	5	5	5	5	4	5	4	4	5	5	4	4	3	5	5	4	5	5
sp|P80724|BASP1_BOVIN	sp|P80724|BASP1_BOVIN	29	29	29	>sp|P80724|BASP1_BOVIN Brain acid soluble protein 1 OS=Bos taurus OX=9913 GN=BASP1 PE=1 SV=3	1	29	29	29	28	25	28	29	22	22	28	26	25	26	26	24	26	26	25	22	24	26	28	25	28	29	22	22	28	26	25	26	26	24	26	26	25	22	24	26	28	25	28	29
sp|P81125|SNAA_BOVIN	sp|P81125|SNAA_BOVIN	14	12	12	>sp|P81125|SNAA_BOVIN Alpha-soluble NSF attachment protein OS=Bos taurus OX=9913 GN=NAPA PE=1 SV=1	1	14	12	12	14	13	14	14	13	14	14	14	13	13	13	12	12	12	9	9	13	13	12	11	12	12	11	12	12	12	11	11	11	11	10	10	7	7	11	11	12	11	12	12
sp|P81126|SNAB_BOVIN	sp|P81126|SNAB_BOVIN	20	20	18	>sp|P81126|SNAB_BOVIN Beta-soluble NSF attachment protein OS=Bos taurus OX=9913 GN=NAPB PE=1 SV=1	1	20	20	18	17	18	18	18	18	17	19	19	18	18	17	13	18	18	13	15	18	19	17	18	18	18	18	17	19	19	18	18	17	13	18	18	13	15	18	19	15	16	16	16
sp|P81127|SNAG_BOVIN	sp|P81127|SNAG_BOVIN	11	11	11	>sp|P81127|SNAG_BOVIN Gamma-soluble NSF attachment protein OS=Bos taurus OX=9913 GN=NAPG PE=1 SV=3	1	11	11	11	7	7	7	7	8	8	6	7	8	9	8	9	9	9	7	6	7	9	7	7	7	7	8	8	6	7	8	9	8	9	9	9	7	6	7	9	7	7	7	7
sp|P81282|CSPG2_BOVIN	sp|P81282|CSPG2_BOVIN	30	30	30	>sp|P81282|CSPG2_BOVIN Versican core protein OS=Bos taurus OX=9913 GN=VCAN PE=1 SV=2	1	30	30	30	25	26	24	23	22	22	28	27	24	25	26	25	26	26	13	15	25	26	25	26	24	23	22	22	28	27	24	25	26	25	26	26	13	15	25	26	25	26	24	23
sp|P81287|ANXA5_BOVIN	sp|P81287|ANXA5_BOVIN	20	20	20	>sp|P81287|ANXA5_BOVIN Annexin A5 OS=Bos taurus OX=9913 GN=ANXA5 PE=1 SV=3	1	20	20	20	16	16	15	16	16	15	18	17	16	17	18	18	19	18	12	14	18	18	16	16	15	16	16	15	18	17	16	17	18	18	19	18	12	14	18	18	16	16	15	16
sp|P81623|ERP29_BOVIN	sp|P81623|ERP29_BOVIN	6	6	6	>sp|P81623|ERP29_BOVIN Endoplasmic reticulum resident protein 29 OS=Bos taurus OX=9913 GN=ERP29 PE=1 SV=2	1	6	6	6	5	5	5	5	5	5	5	5	5	5	5	5	5	5	3	3	5	5	5	5	5	5	5	5	5	5	5	5	5	5	5	5	3	3	5	5	5	5	5	5
sp|P81948|TBA4A_BOVIN	sp|P81948|TBA4A_BOVIN	39	14	10	>sp|P81948|TBA4A_BOVIN Tubulin alpha-4A chain OS=Bos taurus OX=9913 GN=TUBA4A PE=1 SV=2	1	39	14	10	34	32	34	35	34	34	37	37	36	37	37	37	35	36	27	27	33	36	12	13	12	13	12	12	13	13	13	14	12	14	12	12	9	9	11	13	8	9	8	9
sp|P82908|KGD4_BOVIN	sp|P82908|KGD4_BOVIN	4	4	4	>sp|P82908|KGD4_BOVIN Alpha-ketoglutarate dehydrogenase component 4 OS=Bos taurus OX=9913 GN=MRPS36 PE=1 SV=2	1	4	4	4	3	3	3	3	2	1	3	3	4	4	4	4	4	4	2	2	4	4	3	3	3	3	2	1	3	3	4	4	4	4	4	4	2	2	4	4	3	3	3	3
sp|P83939|SCRN1_BOVIN	sp|P83939|SCRN1_BOVIN	21	21	21	>sp|P83939|SCRN1_BOVIN Secernin-1 OS=Bos taurus OX=9913 GN=SCRN1 PE=1 SV=2	1	21	21	21	18	17	18	18	18	18	17	20	18	15	20	17	18	18	15	15	18	16	18	17	18	18	18	18	17	20	18	15	20	17	18	18	15	15	18	16	18	17	18	18
sp|P84088|CPLX2_BOVIN	sp|P84088|CPLX2_BOVIN	9	9	8	>sp|P84088|CPLX2_BOVIN Complexin-2 OS=Bos taurus OX=9913 GN=CPLX2 PE=1 SV=1	1	9	9	8	7	6	7	7	6	7	9	9	5	5	7	8	6	8	5	5	4	4	7	6	7	7	6	7	9	9	5	5	7	8	6	8	5	5	4	4	6	5	6	6
sp|Q00361|ATP5I_BOVIN	sp|Q00361|ATP5I_BOVIN	5	5	5	>sp|Q00361|ATP5I_BOVIN ATP synthase subunit e, mitochondrial OS=Bos taurus OX=9913 GN=ATP5ME PE=1 SV=2	1	5	5	5	4	4	5	5	5	5	4	4	4	4	5	5	4	5	5	5	4	4	4	4	5	5	5	5	4	4	4	4	5	5	4	5	5	5	4	4	4	4	5	5
sp|Q01061|PDE1B_BOVIN	sp|Q01061|PDE1B_BOVIN	13	13	13	>sp|Q01061|PDE1B_BOVIN Calcium/calmodulin-dependent 3,5-cyclic nucleotide phosphodiesterase 1B OS=Bos taurus OX=9913 GN=PDE1B PE=1 SV=1	1	13	13	13	0	0	4	1	11	13	0	0	0	0	1	1	3	3	1	3	9	10	0	0	4	1	11	13	0	0	0	0	1	1	3	3	1	3	9	10	0	0	4	1
sp|Q01321|NDUA4_BOVIN	sp|Q01321|NDUA4_BOVIN	6	6	6	>sp|Q01321|NDUA4_BOVIN Cytochrome c oxidase subunit NDUFA4 OS=Bos taurus OX=9913 GN=NDUFA4 PE=1 SV=1	1	6	6	6	5	5	5	5	5	5	6	6	5	5	5	5	5	6	5	5	5	5	5	5	5	5	5	5	6	6	5	5	5	5	5	6	5	5	5	5	5	5	5	5
sp|Q02366|NDUA6_BOVIN	sp|Q02366|NDUA6_BOVIN	5	5	5	>sp|Q02366|NDUA6_BOVIN NADH dehydrogenase [ubiquinone] 1 alpha subcomplex subunit 6 OS=Bos taurus OX=9913 GN=NDUFA6 PE=1 SV=2	1	5	5	5	4	3	4	3	3	2	4	4	4	2	3	2	3	3	3	3	4	3	4	3	4	3	3	2	4	4	4	2	3	2	3	3	3	3	4	3	4	3	4	3
sp|Q02368|NDUB7_BOVIN	sp|Q02368|NDUB7_BOVIN	4	4	4	>sp|Q02368|NDUB7_BOVIN NADH dehydrogenase [ubiquinone] 1 beta subcomplex subunit 7 OS=Bos taurus OX=9913 GN=NDUFB7 PE=1 SV=2	1	4	4	4	4	4	4	4	3	3	3	4	3	1	3	3	3	3	3	2	3	3	4	4	4	4	3	3	3	4	3	1	3	3	3	3	3	2	3	3	4	4	4	4
sp|Q02369|NDUB9_BOVIN	sp|Q02369|NDUB9_BOVIN	4	4	4	>sp|Q02369|NDUB9_BOVIN NADH dehydrogenase [ubiquinone] 1 beta subcomplex subunit 9 OS=Bos taurus OX=9913 GN=NDUFB9 PE=1 SV=2	1	4	4	4	4	4	4	4	3	3	4	4	2	3	3	3	3	3	2	1	4	4	4	4	4	4	3	3	4	4	2	3	3	3	3	3	2	1	4	4	4	4	4	4
sp|Q02370|NDUA2_BOVIN	sp|Q02370|NDUA2_BOVIN	5	5	5	>sp|Q02370|NDUA2_BOVIN NADH dehydrogenase [ubiquinone] 1 alpha subcomplex subunit 2 OS=Bos taurus OX=9913 GN=NDUFA2 PE=1 SV=2	1	5	5	5	5	5	4	5	5	5	4	5	4	5	5	5	4	5	5	5	5	5	5	5	4	5	5	5	4	5	4	5	5	5	4	5	5	5	5	5	5	5	4	5
sp|Q02372|NDUB8_BOVIN	sp|Q02372|NDUB8_BOVIN	5	5	5	>sp|Q02372|NDUB8_BOVIN NADH dehydrogenase [ubiquinone] 1 beta subcomplex subunit 8, mitochondrial OS=Bos taurus OX=9913 GN=NDUFB8 PE=1 SV=1	1	5	5	5	5	5	5	5	5	5	5	5	4	3	4	3	5	4	4	4	5	5	5	5	5	5	5	5	5	5	4	3	4	3	5	4	4	4	5	5	5	5	5	5
sp|Q02373|NDUBA_BOVIN	sp|Q02373|NDUBA_BOVIN	8	8	8	>sp|Q02373|NDUBA_BOVIN NADH dehydrogenase [ubiquinone] 1 beta subcomplex subunit 10 OS=Bos taurus OX=9913 GN=NDUFB10 PE=1 SV=2	1	8	8	8	6	6	7	6	7	7	6	6	6	6	5	4	5	6	5	6	6	7	6	6	7	6	7	7	6	6	6	6	5	4	5	6	5	6	6	7	6	6	7	6
sp|Q02375|NDUS4_BOVIN	sp|Q02375|NDUS4_BOVIN	4	4	4	>sp|Q02375|NDUS4_BOVIN NADH dehydrogenase [ubiquinone] iron-sulfur protein 4, mitochondrial OS=Bos taurus OX=9913 GN=NDUFS4 PE=1 SV=1	1	4	4	4	2	2	3	3	3	2	3	3	2	3	2	1	1	2	2	1	3	1	2	2	3	3	3	2	3	3	2	3	2	1	1	2	2	1	3	1	2	2	3	3
sp|Q02399|CDK5_BOVIN	sp|Q02399|CDK5_BOVIN	6	6	5	>sp|Q02399|CDK5_BOVIN Cyclin-dependent-like kinase 5 OS=Bos taurus OX=9913 GN=CDK5 PE=1 SV=2	1	6	6	5	6	6	6	6	6	6	6	6	3	5	6	5	5	5	4	4	6	5	6	6	6	6	6	6	6	6	3	5	6	5	5	5	4	4	6	5	5	5	5	5
sp|Q02827|NDUC2_BOVIN	sp|Q02827|NDUC2_BOVIN	4	4	4	>sp|Q02827|NDUC2_BOVIN NADH dehydrogenase [ubiquinone] 1 subunit C2 OS=Bos taurus OX=9913 GN=NDUFC2 PE=1 SV=1	1	4	4	4	4	4	3	4	2	3	3	3	4	3	3	4	2	4	2	3	4	4	4	4	3	4	2	3	3	3	4	3	3	4	2	4	2	3	4	4	4	4	3	4
sp|Q04173|GDS1_BOVIN	sp|Q04173|GDS1_BOVIN	16	16	16	>sp|Q04173|GDS1_BOVIN Rap1 GTPase-GDP dissociation stimulator 1 OS=Bos taurus OX=9913 GN=RAP1GDS1 PE=1 SV=1	1	16	16	16	9	10	11	10	14	10	11	11	8	12	12	11	10	10	5	5	13	14	9	10	11	10	14	10	11	11	8	12	12	11	10	10	5	5	13	14	9	10	11	10
sp|Q04467|IDHP_BOVIN	sp|Q04467|IDHP_BOVIN	19	19	18	>sp|Q04467|IDHP_BOVIN Isocitrate dehydrogenase [NADP], mitochondrial OS=Bos taurus OX=9913 GN=IDH2 PE=1 SV=2	1	19	19	18	16	16	17	18	18	18	15	17	14	19	16	18	18	18	15	15	15	15	16	16	17	18	18	18	15	17	14	19	16	18	18	18	15	15	15	15	15	15	16	17
sp|Q05752|NDUA7_BOVIN	sp|Q05752|NDUA7_BOVIN	6	6	6	>sp|Q05752|NDUA7_BOVIN NADH dehydrogenase [ubiquinone] 1 alpha subcomplex subunit 7 OS=Bos taurus OX=9913 GN=NDUFA7 PE=1 SV=2	1	6	6	6	5	5	5	5	5	5	5	5	5	5	5	5	5	5	5	6	5	5	5	5	5	5	5	5	5	5	5	5	5	5	5	5	5	6	5	5	5	5	5	5
sp|Q06846|RP3A_BOVIN	sp|Q06846|RP3A_BOVIN	10	10	10	>sp|Q06846|RP3A_BOVIN Rabphilin-3A OS=Bos taurus OX=9913 GN=RPH3A PE=1 SV=1	1	10	10	10	6	8	7	8	7	6	6	7	4	3	8	8	6	7	6	5	3	5	6	8	7	8	7	6	6	7	4	3	8	8	6	7	6	5	3	5	6	8	7	8
sp|Q07130|UGPA_BOVIN	sp|Q07130|UGPA_BOVIN	15	15	15	>sp|Q07130|UGPA_BOVIN UTP--glucose-1-phosphate uridylyltransferase OS=Bos taurus OX=9913 GN=UGP2 PE=1 SV=2	1	15	15	15	13	13	12	12	12	12	14	12	14	13	13	13	14	13	10	11	13	14	13	13	12	12	12	12	14	12	14	13	13	13	14	13	10	11	13	14	13	13	12	12
sp|Q07536|MMSA_BOVIN	sp|Q07536|MMSA_BOVIN	8	8	8	>sp|Q07536|MMSA_BOVIN Methylmalonate-semialdehyde dehydrogenase [acylating], mitochondrial OS=Bos taurus OX=9913 GN=ALDH6A1 PE=1 SV=1	1	8	8	8	5	7	8	7	6	6	8	8	5	6	7	6	5	6	3	2	5	5	5	7	8	7	6	6	8	8	5	6	7	6	5	6	3	2	5	5	5	7	8	7
sp|Q08DA1|AT1A1_BOVIN	sp|Q08DA1|AT1A1_BOVIN	60	38	38	>sp|Q08DA1|AT1A1_BOVIN Sodium/potassium-transporting ATPase subunit alpha-1 OS=Bos taurus OX=9913 GN=ATP1A1 PE=1 SV=1	1	60	38	38	48	49	50	51	50	50	54	52	55	55	55	56	55	56	50	46	52	48	27	28	29	29	29	30	32	30	35	34	34	34	33	34	30	27	31	27	27	28	29	29
sp|Q08DF4|DYN1_BOVIN	sp|Q08DF4|DYN1_BOVIN	59	59	50	>sp|Q08DF4|DYN1_BOVIN Dynamin-1 OS=Bos taurus OX=9913 GN=DNM1 PE=2 SV=1	1	59	59	50	51	50	55	55	48	50	54	53	43	41	52	50	47	51	35	37	47	47	51	50	55	55	48	50	54	53	43	41	52	50	47	51	35	37	47	47	44	43	46	46
sp|Q08DH7|AINX_BOVIN	sp|Q08DH7|AINX_BOVIN	61	55	55	>sp|Q08DH7|AINX_BOVIN Alpha-internexin OS=Bos taurus OX=9913 GN=INA PE=2 SV=1	1	61	55	55	45	47	42	45	43	50	48	46	50	50	54	53	55	58	51	47	50	50	40	42	37	40	39	46	43	40	44	44	48	47	49	52	45	42	45	45	40	42	37	40
sp|Q08DK4|GHC1_BOVIN	sp|Q08DK4|GHC1_BOVIN	13	13	13	>sp|Q08DK4|GHC1_BOVIN Mitochondrial glutamate carrier 1 OS=Bos taurus OX=9913 GN=SLC25A22 PE=2 SV=1	1	13	13	13	11	11	12	12	12	11	11	10	12	11	11	11	11	11	11	9	13	11	11	11	12	12	12	11	11	10	12	11	11	11	11	11	11	9	13	11	11	11	12	12
sp|Q08DK5|SHLB2_BOVIN;sp|Q32LM0|SHLB1_BOVIN	sp|Q08DK5|SHLB2_BOVIN	17;1	17;1	17;1	>sp|Q08DK5|SHLB2_BOVIN Endophilin-B2 OS=Bos taurus OX=9913 GN=SH3GLB2 PE=2 SV=1	2	17	17	17	15	16	16	16	15	13	15	14	13	13	14	13	14	13	14	11	14	15	15	16	16	16	15	13	15	14	13	13	14	13	14	13	14	11	14	15	15	16	16	16
sp|Q08DM1|DEMA_BOVIN	sp|Q08DM1|DEMA_BOVIN	8	8	8	>sp|Q08DM1|DEMA_BOVIN Dematin OS=Bos taurus OX=9913 GN=DMTN PE=2 SV=1	1	8	8	8	5	5	5	4	4	3	5	5	5	4	4	7	5	6	5	6	5	5	5	5	5	4	4	3	5	5	5	4	4	7	5	6	5	6	5	5	5	5	5	4
sp|Q08DM7|SEPT3_BOVIN	sp|Q08DM7|SEPT3_BOVIN	11	11	11	>sp|Q08DM7|SEPT3_BOVIN Neuronal-specific septin-3 OS=Bos taurus OX=9913 GN=SEPTIN3 PE=2 SV=3	1	11	11	11	8	8	9	9	9	9	8	7	8	7	7	6	5	6	9	8	7	7	8	8	9	9	9	9	8	7	8	7	7	6	5	6	9	8	7	7	8	8	9	9
sp|Q08DN8|FLOT1_BOVIN	sp|Q08DN8|FLOT1_BOVIN	7	7	7	>sp|Q08DN8|FLOT1_BOVIN Flotillin-1 OS=Bos taurus OX=9913 GN=FLOT1 PE=2 SV=1	1	7	7	7	7	6	6	6	5	6	7	7	4	5	4	4	4	4	2	1	4	5	7	6	6	6	5	6	7	7	4	5	4	4	4	4	2	1	4	5	7	6	6	6
sp|Q08DP0|PGM1_BOVIN	sp|Q08DP0|PGM1_BOVIN	24	24	24	>sp|Q08DP0|PGM1_BOVIN Phosphoglucomutase-1 OS=Bos taurus OX=9913 GN=PGM1 PE=2 SV=1	1	24	24	24	18	14	18	19	15	17	20	20	14	18	19	21	17	17	13	13	17	16	18	14	18	19	15	17	20	20	14	18	19	21	17	17	13	13	17	16	18	14	18	19
sp|Q08DU9|HP1B3_BOVIN	sp|Q08DU9|HP1B3_BOVIN	6	6	6	>sp|Q08DU9|HP1B3_BOVIN Heterochromatin protein 1-binding protein 3 OS=Bos taurus OX=9913 GN=HP1BP3 PE=2 SV=1	1	6	6	6	4	4	5	5	4	2	4	4	2	3	3	4	5	4	4	3	4	3	4	4	5	5	4	2	4	4	2	3	3	4	5	4	4	3	4	3	4	4	5	5
sp|Q08E20|ESTD_BOVIN	sp|Q08E20|ESTD_BOVIN	11	11	11	>sp|Q08E20|ESTD_BOVIN S-formylglutathione hydrolase OS=Bos taurus OX=9913 GN=ESD PE=2 SV=1	1	11	11	11	8	6	8	9	10	10	10	10	7	9	9	9	10	10	5	6	7	8	8	6	8	9	10	10	10	10	7	9	9	9	10	10	5	6	7	8	8	6	8	9
sp|Q08E52|PAK1_BOVIN	sp|Q08E52|PAK1_BOVIN	12	12	12	>sp|Q08E52|PAK1_BOVIN Serine/threonine-protein kinase PAK 1 OS=Bos taurus OX=9913 GN=PAK1 PE=1 SV=1	1	12	12	12	7	8	6	6	10	9	8	8	8	8	8	8	8	7	6	6	9	10	7	8	6	6	10	9	8	8	8	8	8	8	8	7	6	6	9	10	7	8	6	6
sp|Q09139|FABP7_BOVIN	sp|Q09139|FABP7_BOVIN	5	5	5	>sp|Q09139|FABP7_BOVIN Fatty acid-binding protein, brain OS=Bos taurus OX=9913 GN=FABP7 PE=1 SV=2	1	5	5	5	5	5	5	4	5	5	4	5	4	4	5	4	5	5	4	4	5	5	5	5	5	4	5	5	4	5	4	4	5	4	5	5	4	4	5	5	5	5	5	4
sp|Q09430|PROF2_BOVIN	sp|Q09430|PROF2_BOVIN	10	10	10	>sp|Q09430|PROF2_BOVIN Profilin-2 OS=Bos taurus OX=9913 GN=PFN2 PE=1 SV=2	1	10	10	10	9	9	9	9	7	9	10	8	8	8	8	6	6	7	7	7	9	8	9	9	9	9	7	9	10	8	8	8	8	6	6	7	7	7	9	8	9	9	9	9
sp|Q0II59|PDXK_BOVIN	sp|Q0II59|PDXK_BOVIN	18	18	18	>sp|Q0II59|PDXK_BOVIN Pyridoxal kinase OS=Bos taurus OX=9913 GN=PDXK PE=2 SV=1	1	18	18	18	14	15	16	14	15	14	15	17	14	14	15	14	16	15	10	11	16	16	14	15	16	14	15	14	15	17	14	14	15	14	16	15	10	11	16	16	14	15	16	14
sp|Q0IIF7|UBP14_BOVIN	sp|Q0IIF7|UBP14_BOVIN	12	12	12	>sp|Q0IIF7|UBP14_BOVIN Ubiquitin carboxyl-terminal hydrolase 14 OS=Bos taurus OX=9913 GN=USP14 PE=2 SV=3	1	12	12	12	7	8	9	7	9	8	9	9	8	7	8	10	9	10	6	6	8	7	7	8	9	7	9	8	9	9	8	7	8	10	9	10	6	6	8	7	7	8	9	7
sp|Q0IIG5|PFKAM_BOVIN	sp|Q0IIG5|PFKAM_BOVIN	28	28	26	>sp|Q0IIG5|PFKAM_BOVIN ATP-dependent 6-phosphofructokinase, muscle type OS=Bos taurus OX=9913 GN=PFKM PE=2 SV=1	1	28	28	26	22	22	24	25	21	22	26	24	22	19	27	25	24	23	14	16	22	22	22	22	24	25	21	22	26	24	22	19	27	25	24	23	14	16	22	22	21	21	23	24
sp|Q0IIG7|RAB5A_BOVIN	sp|Q0IIG7|RAB5A_BOVIN	7	5	5	>sp|Q0IIG7|RAB5A_BOVIN Ras-related protein Rab-5A OS=Bos taurus OX=9913 GN=RAB5A PE=1 SV=1	1	7	5	5	4	4	5	4	5	5	4	5	5	5	4	6	7	7	6	6	6	6	2	2	3	2	3	3	2	3	3	3	2	4	5	5	4	4	4	4	2	2	3	2
sp|Q0IIG8|RAB18_BOVIN	sp|Q0IIG8|RAB18_BOVIN	4	4	4	>sp|Q0IIG8|RAB18_BOVIN Ras-related protein Rab-18 OS=Bos taurus OX=9913 GN=RAB18 PE=2 SV=1	1	4	4	4	3	3	3	3	3	3	2	1	1	1	2	2	3	3	3	4	2	3	3	3	3	3	3	3	2	1	1	1	2	2	3	3	3	4	2	3	3	3	3	3
sp|Q0IIJ2|H10_BOVIN	sp|Q0IIJ2|H10_BOVIN	4	4	4	>sp|Q0IIJ2|H10_BOVIN Histone H1.0 OS=Bos taurus OX=9913 GN=H1-0 PE=2 SV=3	1	4	4	4	2	2	1	1	1	1	1	1	2	1	2	1	3	1	2	2	1	3	2	2	1	1	1	1	1	1	2	1	2	1	3	1	2	2	1	3	2	2	1	1
sp|Q0IIJ3|WASF1_BOVIN	sp|Q0IIJ3|WASF1_BOVIN	8	8	8	>sp|Q0IIJ3|WASF1_BOVIN Wiskott-Aldrich syndrome protein family member 1 OS=Bos taurus OX=9913 GN=WASF1 PE=2 SV=1	1	8	8	8	7	7	6	6	6	7	7	8	6	7	6	6	6	6	2	3	3	5	7	7	6	6	6	7	7	8	6	7	6	6	6	6	2	3	3	5	7	7	6	6
sp|Q0IIK5|DDX1_BOVIN	sp|Q0IIK5|DDX1_BOVIN	8	8	8	>sp|Q0IIK5|DDX1_BOVIN ATP-dependent RNA helicase DDX1 OS=Bos taurus OX=9913 GN=DDX1 PE=2 SV=1	1	8	8	8	6	6	7	7	5	6	5	7	6	5	7	6	6	7	5	4	7	7	6	6	7	7	5	6	5	7	6	5	7	6	6	7	5	4	7	7	6	6	7	7
sp|Q0IIM3|HS105_BOVIN	sp|Q0IIM3|HS105_BOVIN	36	36	36	>sp|Q0IIM3|HS105_BOVIN Heat shock protein 105 kDa OS=Bos taurus OX=9913 GN=HSPH1 PE=2 SV=1	1	36	36	36	31	31	29	29	28	32	34	31	33	33	33	30	35	32	22	22	32	30	31	31	29	29	28	32	34	31	33	33	33	30	35	32	22	22	32	30	31	31	29	29
sp|Q0P5A1|DCTN3_BOVIN	sp|Q0P5A1|DCTN3_BOVIN	5	5	5	>sp|Q0P5A1|DCTN3_BOVIN Dynactin subunit 3 OS=Bos taurus OX=9913 GN=DCTN3 PE=2 SV=1	1	5	5	5	5	5	5	5	4	3	4	5	3	4	4	2	3	4	1	3	2	4	5	5	5	5	4	3	4	5	3	4	4	2	3	4	1	3	2	4	5	5	5	5
sp|Q0P5K3|UBE2N_BOVIN	sp|Q0P5K3|UBE2N_BOVIN	13	13	13	>sp|Q0P5K3|UBE2N_BOVIN Ubiquitin-conjugating enzyme E2 N OS=Bos taurus OX=9913 GN=UBE2N PE=2 SV=1	1	13	13	13	12	9	11	11	10	10	11	8	11	10	10	10	9	8	7	7	10	10	12	9	11	11	10	10	11	8	11	10	10	10	9	8	7	7	10	10	12	9	11	11
sp|Q0V8B6|TPP1_BOVIN	sp|Q0V8B6|TPP1_BOVIN	5	5	5	>sp|Q0V8B6|TPP1_BOVIN Tripeptidyl-peptidase 1 OS=Bos taurus OX=9913 GN=TPP1 PE=2 SV=1	1	5	5	5	3	3	3	3	1	1	3	3	3	3	3	3	4	5	1	2	2	1	3	3	3	3	1	1	3	3	3	3	3	3	4	5	1	2	2	1	3	3	3	3
sp|Q0VBZ9|MRP_BOVIN	sp|Q0VBZ9|MRP_BOVIN	4	4	4	>sp|Q0VBZ9|MRP_BOVIN MARCKS-related protein OS=Bos taurus OX=9913 GN=MARCKSL1 PE=2 SV=1	1	4	4	4	4	4	3	4	3	4	3	3	3	4	4	3	4	4	4	4	4	4	4	4	3	4	3	4	3	3	3	4	4	3	4	4	4	4	4	4	4	4	3	4
sp|Q0VC68|SEPT5_BOVIN	sp|Q0VC68|SEPT5_BOVIN	21	21	21	>sp|Q0VC68|SEPT5_BOVIN Septin-5 OS=Bos taurus OX=9913 GN=SEPTIN5 PE=2 SV=1	1	21	21	21	18	17	18	18	16	16	19	18	18	19	17	20	18	21	13	13	19	19	18	17	18	18	16	16	19	18	18	19	17	20	18	21	13	13	19	19	18	17	18	18
sp|Q0VCA3|LETM1_BOVIN	sp|Q0VCA3|LETM1_BOVIN	21	21	21	>sp|Q0VCA3|LETM1_BOVIN Mitochondrial proton/calcium exchanger protein OS=Bos taurus OX=9913 GN=LETM1 PE=2 SV=1	1	21	21	21	19	20	21	21	19	18	20	18	17	20	18	17	16	18	11	13	16	16	19	20	21	21	19	18	20	18	17	20	18	17	16	18	11	13	16	16	19	20	21	21
sp|Q0VCG3|PRVA_BOVIN	sp|Q0VCG3|PRVA_BOVIN	6	6	6	>sp|Q0VCG3|PRVA_BOVIN Parvalbumin alpha OS=Bos taurus OX=9913 GN=PVALB PE=3 SV=3	1	6	6	6	5	5	0	1	3	2	1	0	5	5	4	4	3	4	6	6	5	5	5	5	0	1	3	2	1	0	5	5	4	4	3	4	6	6	5	5	5	5	0	1
sp|Q0VCK0|PUR9_BOVIN	sp|Q0VCK0|PUR9_BOVIN	25	25	25	>sp|Q0VCK0|PUR9_BOVIN Bifunctional purine biosynthesis protein ATIC OS=Bos taurus OX=9913 GN=ATIC PE=2 SV=1	1	25	25	25	24	25	24	24	22	21	23	22	21	20	16	17	21	22	10	11	24	22	24	25	24	24	22	21	23	22	21	20	16	17	21	22	10	11	24	22	24	25	24	24
sp|Q0VCK5|AP2A2_BOVIN	sp|Q0VCK5|AP2A2_BOVIN	30	30	30	>sp|Q0VCK5|AP2A2_BOVIN AP-2 complex subunit alpha-2 OS=Bos taurus OX=9913 GN=AP2A2 PE=1 SV=1	1	30	30	30	27	25	26	26	24	22	27	28	21	23	25	22	25	24	14	15	23	23	27	25	26	26	24	22	27	28	21	23	25	22	25	24	14	15	23	23	27	25	26	26
sp|Q0VCM4|PYGL_BOVIN	sp|Q0VCM4|PYGL_BOVIN	8	5	5	>sp|Q0VCM4|PYGL_BOVIN Glycogen phosphorylase, liver form OS=Bos taurus OX=9913 GN=PYGL PE=2 SV=1	1	8	5	5	4	4	5	5	6	5	4	4	5	6	6	6	6	6	4	4	7	6	1	1	2	2	3	2	1	1	3	3	3	3	3	3	2	2	4	3	1	1	2	2
sp|Q0VCN1|NMRL1_BOVIN	sp|Q0VCN1|NMRL1_BOVIN	7	7	7	>sp|Q0VCN1|NMRL1_BOVIN NmrA-like family domain-containing protein 1 OS=Bos taurus OX=9913 GN=NMRAL1 PE=2 SV=1	1	7	7	7	0	0	2	1	2	1	2	1	3	4	5	3	7	7	4	3	5	6	0	0	2	1	2	1	2	1	3	4	5	3	7	7	4	3	5	6	0	0	2	1
sp|Q0VCP1|KAD4_BOVIN	sp|Q0VCP1|KAD4_BOVIN	4	4	4	>sp|Q0VCP1|KAD4_BOVIN Adenylate kinase 4, mitochondrial OS=Bos taurus OX=9913 GN=AK4 PE=2 SV=1	1	4	4	4	2	2	3	3	3	2	3	3	1	1	2	1	1	2	3	2	0	2	2	2	3	3	3	2	3	3	1	1	2	1	1	2	3	2	0	2	2	2	3	3
sp|Q0VCP4|SEPT8_BOVIN	sp|Q0VCP4|SEPT8_BOVIN	18	15	15	>sp|Q0VCP4|SEPT8_BOVIN Septin-8 OS=Bos taurus OX=9913 GN=SEPTIN8 PE=2 SV=3	1	18	15	15	17	17	16	16	15	16	17	16	18	18	18	18	17	17	12	12	17	17	14	14	13	13	12	13	14	14	15	15	15	15	14	14	10	10	14	14	14	14	13	13
sp|Q0VCV6|VATG2_BOVIN	sp|Q0VCV6|VATG2_BOVIN	9	9	9	>sp|Q0VCV6|VATG2_BOVIN V-type proton ATPase subunit G 2 OS=Bos taurus OX=9913 GN=ATP6V1G2 PE=1 SV=1	1	9	9	9	9	9	8	8	8	8	8	9	8	8	7	8	8	8	5	5	8	8	9	9	8	8	8	8	8	9	8	8	7	8	8	8	5	5	8	8	9	9	8	8
sp|Q0VCX2|BIP_BOVIN	sp|Q0VCX2|BIP_BOVIN	33	31	31	>sp|Q0VCX2|BIP_BOVIN Endoplasmic reticulum chaperone BiP OS=Bos taurus OX=9913 GN=HSPA5 PE=2 SV=1	1	33	31	31	30	28	28	29	21	23	33	31	28	30	29	30	27	28	20	20	24	25	28	26	26	27	19	21	31	29	26	28	27	28	25	26	18	18	22	23	28	26	26	27
sp|Q0VCX4|CTNB1_BOVIN;sp|Q8SPJ1|PLAK_BOVIN	sp|Q0VCX4|CTNB1_BOVIN	14;2	14;2	14;2	>sp|Q0VCX4|CTNB1_BOVIN Catenin beta-1 OS=Bos taurus OX=9913 GN=CTNNB1 PE=1 SV=1	2	14	14	14	10	10	12	12	12	12	11	10	10	9	11	10	10	8	7	7	9	10	10	10	12	12	12	12	11	10	10	9	11	10	10	8	7	7	9	10	10	10	12	12
sp|Q0VCY0|AT2A1_BOVIN	sp|Q0VCY0|AT2A1_BOVIN	7	7	7	>sp|Q0VCY0|AT2A1_BOVIN Sarcoplasmic/endoplasmic reticulum calcium ATPase 1 OS=Bos taurus OX=9913 GN=ATP2A1 PE=1 SV=1	1	7	7	7	5	5	6	6	6	6	6	6	5	4	3	5	4	4	4	3	3	5	5	5	6	6	6	6	6	6	5	4	3	5	4	4	4	3	3	5	5	5	6	6
sp|Q0VCY1|VAPA_BOVIN	sp|Q0VCY1|VAPA_BOVIN	7	6	6	>sp|Q0VCY1|VAPA_BOVIN Vesicle-associated membrane protein-associated protein A OS=Bos taurus OX=9913 GN=VAPA PE=2 SV=1	1	7	6	6	5	5	5	6	5	5	6	5	5	6	4	7	5	5	2	2	5	4	4	4	4	5	4	4	5	4	4	5	3	6	4	4	1	1	4	3	4	4	4	5
sp|Q0VCY7|SRSF1_BOVIN	sp|Q0VCY7|SRSF1_BOVIN	4	4	4	>sp|Q0VCY7|SRSF1_BOVIN Serine/arginine-rich splicing factor 1 OS=Bos taurus OX=9913 GN=SRSF1 PE=2 SV=1	1	4	4	4	3	2	2	3	1	1	1	2	3	2	3	3	3	4	1	1	2	3	3	2	2	3	1	1	1	2	3	2	3	3	3	4	1	1	2	3	3	2	2	3
sp|Q0VD07|GPM6A_BOVIN	sp|Q0VD07|GPM6A_BOVIN	11	11	11	>sp|Q0VD07|GPM6A_BOVIN Neuronal membrane glycoprotein M6-a OS=Bos taurus OX=9913 GN=GPM6A PE=2 SV=1	1	11	11	11	9	9	9	9	8	7	9	10	7	8	8	9	8	8	6	5	9	7	9	9	9	9	8	7	9	10	7	8	8	9	8	8	6	5	9	7	9	9	9	9
sp|Q0VD18|LHPP_BOVIN	sp|Q0VD18|LHPP_BOVIN	7	7	7	>sp|Q0VD18|LHPP_BOVIN Phospholysine phosphohistidine inorganic pyrophosphate phosphatase OS=Bos taurus OX=9913 GN=LHPP PE=1 SV=1	1	7	7	7	7	7	7	7	7	7	6	5	5	5	5	4	5	4	3	3	4	5	7	7	7	7	7	7	6	5	5	5	5	4	5	4	3	3	4	5	7	7	7	7
sp|Q0VD34|PHYIP_BOVIN	sp|Q0VD34|PHYIP_BOVIN	10	8	8	>sp|Q0VD34|PHYIP_BOVIN Phytanoyl-CoA hydroxylase-interacting protein OS=Bos taurus OX=9913 GN=PHYHIP PE=2 SV=1	1	10	8	8	5	4	9	9	5	4	8	9	3	4	7	8	7	7	5	4	7	7	3	2	7	7	3	2	6	7	1	2	5	6	5	5	3	2	5	5	3	2	7	7
sp|Q0VFX8|CRIP2_BOVIN	sp|Q0VFX8|CRIP2_BOVIN	4	4	4	>sp|Q0VFX8|CRIP2_BOVIN Cysteine-rich protein 2 OS=Bos taurus OX=9913 GN=CRIP2 PE=2 SV=1	1	4	4	4	4	4	3	4	4	4	4	4	4	4	4	4	4	4	3	3	4	4	4	4	3	4	4	4	4	4	4	4	4	4	4	4	3	3	4	4	4	4	3	4
sp|Q148C4|PCP4_BOVIN	sp|Q148C4|PCP4_BOVIN	4	4	4	>sp|Q148C4|PCP4_BOVIN Calmodulin regulator protein PCP4 OS=Bos taurus OX=9913 GN=PCP4 PE=3 SV=1	1	4	4	4	2	1	1	1	4	4	1	1	2	3	4	4	4	4	4	4	4	4	2	1	1	1	4	4	1	1	2	3	4	4	4	4	4	4	4	4	2	1	1	1
sp|Q148C9|HEBP1_BOVIN	sp|Q148C9|HEBP1_BOVIN	10	10	10	>sp|Q148C9|HEBP1_BOVIN Heme-binding protein 1 OS=Bos taurus OX=9913 GN=HEBP1 PE=2 SV=1	1	10	10	10	8	9	8	8	7	8	9	9	9	10	9	10	10	9	5	4	8	8	8	9	8	8	7	8	9	9	9	10	9	10	10	9	5	4	8	8	8	9	8	8
sp|Q148D5|SUCB1_BOVIN	sp|Q148D5|SUCB1_BOVIN	18	18	18	>sp|Q148D5|SUCB1_BOVIN Succinate--CoA ligase [ADP-forming] subunit beta, mitochondrial OS=Bos taurus OX=9913 GN=SUCLA2 PE=2 SV=1	1	18	18	18	14	15	18	17	12	13	15	14	13	12	16	14	15	12	8	9	16	14	14	15	18	17	12	13	15	14	13	12	16	14	15	12	8	9	16	14	14	15	18	17
sp|Q148F1|COF2_BOVIN	sp|Q148F1|COF2_BOVIN	12	7	7	>sp|Q148F1|COF2_BOVIN Cofilin-2 OS=Bos taurus OX=9913 GN=CFL2 PE=2 SV=1	1	12	7	7	9	7	9	7	9	8	11	10	10	10	9	9	7	8	5	5	8	9	6	4	5	4	5	4	7	7	6	5	5	6	5	5	3	3	4	6	6	4	5	4
sp|Q148J6|ARPC4_BOVIN	sp|Q148J6|ARPC4_BOVIN	5	5	5	>sp|Q148J6|ARPC4_BOVIN Actin-related protein 2/3 complex subunit 4 OS=Bos taurus OX=9913 GN=ARPC4 PE=1 SV=3	1	5	5	5	3	4	4	4	4	4	4	4	3	3	5	3	4	4	4	4	4	4	3	4	4	4	4	4	4	4	3	3	5	3	4	4	4	4	4	4	3	4	4	4
sp|Q148L6|DHDH_BOVIN	sp|Q148L6|DHDH_BOVIN	4	4	4	>sp|Q148L6|DHDH_BOVIN Trans-1,2-dihydrobenzene-1,2-diol dehydrogenase OS=Bos taurus OX=9913 GN=DHDH PE=2 SV=1	1	4	4	4	1	2	2	2	2	3	3	3	3	1	3	3	4	1	1	2	3	3	1	2	2	2	2	3	3	3	3	1	3	3	4	1	1	2	3	3	1	2	2	2
sp|Q148N0|ODO1_BOVIN	sp|Q148N0|ODO1_BOVIN	21	21	21	>sp|Q148N0|ODO1_BOVIN 2-oxoglutarate dehydrogenase, mitochondrial OS=Bos taurus OX=9913 GN=OGDH PE=2 SV=1	1	21	21	21	18	19	18	18	17	18	18	15	13	15	14	14	16	15	13	11	16	15	18	19	18	18	17	18	18	15	13	15	14	14	16	15	13	11	16	15	18	19	18	18
sp|Q17QC0|PGRC1_BOVIN	sp|Q17QC0|PGRC1_BOVIN	5	5	5	>sp|Q17QC0|PGRC1_BOVIN Membrane-associated progesterone receptor component 1 OS=Bos taurus OX=9913 GN=PGRMC1 PE=2 SV=3	1	5	5	5	5	5	5	5	4	4	4	4	4	4	4	4	3	2	4	2	5	5	5	5	5	5	4	4	4	4	4	4	4	4	3	2	4	2	5	5	5	5	5	5
sp|Q17QG2|NUDC_BOVIN	sp|Q17QG2|NUDC_BOVIN	4	4	4	>sp|Q17QG2|NUDC_BOVIN Nuclear migration protein nudC OS=Bos taurus OX=9913 GN=NUDC PE=2 SV=1	1	4	4	4	3	2	3	3	3	3	2	2	1	2	4	3	4	4	2	2	2	2	3	2	3	3	3	3	2	2	1	2	4	3	4	4	2	2	2	2	3	2	3	3
sp|Q17QH8|D39U1_BOVIN	sp|Q17QH8|D39U1_BOVIN	8	8	8	>sp|Q17QH8|D39U1_BOVIN Epimerase family protein SDR39U1 OS=Bos taurus OX=9913 GN=SDR39U1 PE=2 SV=1	1	8	8	8	5	5	7	6	6	6	5	6	4	6	5	6	5	6	4	3	6	4	5	5	7	6	6	6	5	6	4	6	5	6	5	6	4	3	6	4	5	5	7	6
sp|Q17QJ1|ACSF2_BOVIN	sp|Q17QJ1|ACSF2_BOVIN	4	4	4	>sp|Q17QJ1|ACSF2_BOVIN Medium-chain acyl-CoA ligase ACSF2, mitochondrial OS=Bos taurus OX=9913 GN=ACSF2 PE=2 SV=1	1	4	4	4	2	2	2	2	1	1	3	4	3	4	3	3	2	2	1	1	2	2	2	2	2	2	1	1	3	4	3	4	3	3	2	2	1	1	2	2	2	2	2	2
sp|Q17QK6|FBX2_BOVIN	sp|Q17QK6|FBX2_BOVIN	5	5	5	>sp|Q17QK6|FBX2_BOVIN F-box only protein 2 OS=Bos taurus OX=9913 GN=FBXO2 PE=2 SV=1	1	5	5	5	4	4	4	2	3	4	3	4	2	3	3	4	4	5	3	2	4	4	4	4	4	2	3	4	3	4	2	3	3	4	4	5	3	2	4	4	4	4	4	2
sp|Q17QK8|SPRE_BOVIN	sp|Q17QK8|SPRE_BOVIN	7	7	7	>sp|Q17QK8|SPRE_BOVIN Sepiapterin reductase OS=Bos taurus OX=9913 GN=SPR PE=2 SV=1	1	7	7	7	5	5	5	5	5	5	5	6	5	6	6	6	6	6	4	4	6	5	5	5	5	5	5	5	5	6	5	6	6	6	6	6	4	4	6	5	5	5	5	5
sp|Q17QM9|CNRP1_BOVIN	sp|Q17QM9|CNRP1_BOVIN	10	10	10	>sp|Q17QM9|CNRP1_BOVIN CB1 cannabinoid receptor-interacting protein 1 OS=Bos taurus OX=9913 GN=CNRIP1 PE=2 SV=1	1	10	10	10	10	9	9	9	7	9	10	10	7	7	7	9	9	9	4	5	7	7	10	9	9	9	7	9	10	10	7	7	7	9	9	9	4	5	7	7	10	9	9	9
sp|Q17QN6|EM55_BOVIN	sp|Q17QN6|EM55_BOVIN	4	4	4	>sp|Q17QN6|EM55_BOVIN 55 kDa erythrocyte membrane protein OS=Bos taurus OX=9913 GN=MPP1 PE=1 SV=1	1	4	4	4	3	2	3	4	2	4	1	2	2	1	4	2	4	2	3	2	4	4	3	2	3	4	2	4	1	2	2	1	4	2	4	2	3	2	4	4	3	2	3	4
sp|Q17QQ3|SNP25_BOVIN	sp|Q17QQ3|SNP25_BOVIN	26	26	26	>sp|Q17QQ3|SNP25_BOVIN Synaptosomal-associated protein 25 OS=Bos taurus OX=9913 GN=SNAP25 PE=1 SV=1	1	26	26	26	22	24	21	20	21	20	24	24	23	22	24	22	24	23	21	20	20	21	22	24	21	20	21	20	24	24	23	22	24	22	24	23	21	20	20	21	22	24	21	20
sp|Q17QW1|BORG5_BOVIN	sp|Q17QW1|BORG5_BOVIN	4	4	4	>sp|Q17QW1|BORG5_BOVIN Cdc42 effector protein 1 OS=Bos taurus OX=9913 GN=CDC42EP1 PE=2 SV=1	1	4	4	4	4	3	1	1	2	3	3	2	3	2	3	3	4	4	3	3	2	2	4	3	1	1	2	3	3	2	3	2	3	3	4	4	3	3	2	2	4	3	1	1
sp|Q17R14|MYO1D_BOVIN	sp|Q17R14|MYO1D_BOVIN	17	17	17	>sp|Q17R14|MYO1D_BOVIN Unconventional myosin-Id OS=Bos taurus OX=9913 GN=MYO1D PE=2 SV=1	1	17	17	17	9	8	6	6	11	12	10	9	10	10	12	11	14	17	9	8	13	15	9	8	6	6	11	12	10	9	10	10	12	11	14	17	9	8	13	15	9	8	6	6
sp|Q1JP79|ARC1A_BOVIN	sp|Q1JP79|ARC1A_BOVIN	8	8	8	>sp|Q1JP79|ARC1A_BOVIN Actin-related protein 2/3 complex subunit 1A OS=Bos taurus OX=9913 GN=ARPC1A PE=2 SV=1	1	8	8	8	8	8	8	7	7	6	7	8	7	7	8	8	8	7	4	5	5	7	8	8	8	7	7	6	7	8	7	7	8	8	8	7	4	5	5	7	8	8	8	7
sp|Q1JPH6|IF4H_BOVIN	sp|Q1JPH6|IF4H_BOVIN	7	7	7	>sp|Q1JPH6|IF4H_BOVIN Eukaryotic translation initiation factor 4H OS=Bos taurus OX=9913 GN=EIF4H PE=2 SV=1	1	7	7	7	5	4	3	4	3	5	3	5	6	3	3	5	7	6	3	2	5	5	5	4	3	4	3	5	3	5	6	3	3	5	7	6	3	2	5	5	5	4	3	4
sp|Q1JQE6|NCEH1_BOVIN	sp|Q1JQE6|NCEH1_BOVIN	6	6	6	>sp|Q1JQE6|NCEH1_BOVIN Neutral cholesterol ester hydrolase 1 OS=Bos taurus OX=9913 GN=NCEH1 PE=2 SV=2	1	6	6	6	5	4	4	3	5	6	5	6	3	4	4	4	4	5	4	3	4	5	5	4	4	3	5	6	5	6	3	4	4	4	4	5	4	3	4	5	5	4	4	3
sp|Q1RMH8|SNX3_BOVIN	sp|Q1RMH8|SNX3_BOVIN	5	5	5	>sp|Q1RMH8|SNX3_BOVIN Sorting nexin-3 OS=Bos taurus OX=9913 GN=SNX3 PE=2 SV=3	1	5	5	5	4	3	5	4	4	4	4	5	4	4	5	5	5	5	3	3	3	4	4	3	5	4	4	4	4	5	4	4	5	5	5	5	3	3	3	4	4	3	5	4
sp|Q27955|KCAB2_BOVIN	sp|Q27955|KCAB2_BOVIN	5	5	5	>sp|Q27955|KCAB2_BOVIN Voltage-gated potassium channel subunit beta-2 OS=Bos taurus OX=9913 GN=KCNAB2 PE=1 SV=1	1	5	5	5	3	3	5	3	4	4	5	5	2	2	4	4	4	4	0	0	3	4	3	3	5	3	4	4	5	5	2	2	4	4	4	4	0	0	3	4	3	3	5	3
sp|Q27957|TPPP_BOVIN	sp|Q27957|TPPP_BOVIN	25	25	25	>sp|Q27957|TPPP_BOVIN Tubulin polymerization-promoting protein OS=Bos taurus OX=9913 GN=TPPP PE=1 SV=1	1	25	25	25	21	19	18	19	19	18	20	21	21	23	24	25	24	24	19	18	25	24	21	19	18	19	19	18	20	21	21	23	24	25	24	24	19	18	25	24	21	19	18	19
sp|Q27975|HS71A_BOVIN;sp|Q27965|HS71B_BOVIN	sp|Q27975|HS71A_BOVIN;sp|Q27965|HS71B_BOVIN	35;35	28;28	20;20	>sp|Q27975|HS71A_BOVIN Heat shock 70 kDa protein 1A OS=Bos taurus OX=9913 GN=HSPA1A PE=1 SV=2;>sp|Q27965|HS71B_BOVIN Heat shock 70 kDa protein 1B OS=Bos taurus OX=9913 GN=HSPA1B PE=2 SV=1	2	35	28	20	30	30	29	28	29	28	30	32	31	28	30	30	28	28	25	25	29	30	23	23	22	21	22	22	24	25	24	21	24	24	23	23	20	20	23	24	15	15	14	13
sp|Q27970|CAN1_BOVIN	sp|Q27970|CAN1_BOVIN	6	6	6	>sp|Q27970|CAN1_BOVIN Calpain-1 catalytic subunit OS=Bos taurus OX=9913 GN=CAPN1 PE=1 SV=3	1	6	6	6	6	5	6	6	5	4	6	6	3	3	4	3	3	3	2	3	4	5	6	5	6	6	5	4	6	6	3	3	4	3	3	3	2	3	4	5	6	5	6	6
sp|Q27971|CAN2_BOVIN	sp|Q27971|CAN2_BOVIN	5	5	5	>sp|Q27971|CAN2_BOVIN Calpain-2 catalytic subunit OS=Bos taurus OX=9913 GN=CAPN2 PE=2 SV=2	1	5	5	5	4	4	4	2	2	4	4	4	5	3	3	3	4	4	3	3	5	4	4	4	4	2	2	4	4	4	5	3	3	3	4	4	3	3	5	4	4	4	4	2
sp|Q27974|AUXI_BOVIN	sp|Q27974|AUXI_BOVIN	13	13	13	>sp|Q27974|AUXI_BOVIN Putative tyrosine-protein phosphatase auxilin OS=Bos taurus OX=9913 GN=DNAJC6 PE=1 SV=1	1	13	13	13	7	6	9	6	9	9	6	7	5	7	10	8	9	10	4	3	7	9	7	6	9	6	9	9	6	7	5	7	10	8	9	10	4	3	7	9	7	6	9	6
sp|Q27991|MYH10_BOVIN	sp|Q27991|MYH10_BOVIN	50	50	50	>sp|Q27991|MYH10_BOVIN Myosin-10 OS=Bos taurus OX=9913 GN=MYH10 PE=2 SV=2	1	50	50	50	43	40	40	38	37	38	41	42	35	33	38	33	36	34	29	32	38	35	43	40	40	38	37	38	41	42	35	33	38	33	36	34	29	32	38	35	43	40	40	38
sp|Q28021|ROCK2_BOVIN	sp|Q28021|ROCK2_BOVIN	7	7	7	>sp|Q28021|ROCK2_BOVIN Rho-associated protein kinase 2 OS=Bos taurus OX=9913 GN=ROCK2 PE=1 SV=1	1	7	7	7	6	3	5	4	1	3	4	3	5	5	5	5	5	4	3	3	3	3	6	3	5	4	1	3	4	3	5	5	5	5	5	4	3	3	3	3	6	3	5	4
sp|Q28030|AT1B2_BOVIN	sp|Q28030|AT1B2_BOVIN	8	8	8	>sp|Q28030|AT1B2_BOVIN Sodium/potassium-transporting ATPase subunit beta-2 OS=Bos taurus OX=9913 GN=ATP1B2 PE=2 SV=1	1	8	8	8	8	8	8	8	7	8	8	8	8	8	7	7	7	8	4	4	8	8	8	8	8	8	7	8	8	8	8	8	7	7	7	8	4	4	8	8	8	8	8	8
sp|Q28034|GLU2B_BOVIN	sp|Q28034|GLU2B_BOVIN	4	4	4	>sp|Q28034|GLU2B_BOVIN Glucosidase 2 subunit beta OS=Bos taurus OX=9913 GN=PRKCSH PE=2 SV=1	1	4	4	4	2	2	2	2	1	1	3	3	3	2	2	2	0	2	1	2	2	2	2	2	2	2	1	1	3	3	3	2	2	2	0	2	1	2	2	2	2	2	2	2
sp|Q28062|PGCB_BOVIN	sp|Q28062|PGCB_BOVIN	26	26	26	>sp|Q28062|PGCB_BOVIN Brevican core protein OS=Bos taurus OX=9913 GN=BCAN PE=1 SV=1	1	26	26	26	23	22	22	22	21	22	24	24	23	23	25	23	25	25	19	15	21	19	23	22	22	22	21	22	24	24	23	23	25	23	25	25	19	15	21	19	23	22	22	22
sp|Q28106|CNTN1_BOVIN	sp|Q28106|CNTN1_BOVIN	49	49	49	>sp|Q28106|CNTN1_BOVIN Contactin-1 OS=Bos taurus OX=9913 GN=CNTN1 PE=2 SV=1	1	49	49	49	44	41	45	43	42	39	45	46	42	43	45	45	46	43	35	34	41	42	44	41	45	43	42	39	45	46	42	43	45	45	46	43	35	34	41	42	44	41	45	43
sp|Q28115|GFAP_BOVIN;CON__H-INV:HIT000292931;CON__Q61726;sp|A4FUZ0|KRT83_BOVIN;sp|Q148H4|KRT81_BOVIN;sp|A0JND2|K2C80_BOVIN;CON__Q6KB66-1	sp|Q28115|GFAP_BOVIN	81;3;2;2;2;1;1	81;3;2;2;2;1;1	77;0;0;0;0;0;0	>sp|Q28115|GFAP_BOVIN Glial fibrillary acidic protein OS=Bos taurus OX=9913 GN=GFAP PE=1 SV=2	7	81	81	77	74	73	72	71	61	59	76	75	75	78	75	78	78	78	58	58	76	74	74	73	72	71	61	59	76	75	75	78	75	78	78	78	58	58	76	74	71	70	69	68
sp|Q28141|DHX9_BOVIN	sp|Q28141|DHX9_BOVIN	5	5	5	>sp|Q28141|DHX9_BOVIN ATP-dependent RNA helicase A OS=Bos taurus OX=9913 GN=DHX9 PE=1 SV=1	1	5	5	5	4	3	3	3	4	4	5	3	3	2	2	2	3	2	2	2	4	3	4	3	3	3	4	4	5	3	3	2	2	2	3	2	2	2	4	3	4	3	3	3
sp|Q28852|ATP5L_BOVIN	sp|Q28852|ATP5L_BOVIN	5	5	5	>sp|Q28852|ATP5L_BOVIN ATP synthase subunit g, mitochondrial OS=Bos taurus OX=9913 GN=ATP5MG PE=1 SV=3	1	5	5	5	4	4	4	4	4	4	4	4	3	4	3	3	4	4	5	5	4	5	4	4	4	4	4	4	4	4	3	4	3	3	4	4	5	5	4	5	4	4	4	4
sp|Q29397|SV2A_BOVIN	sp|Q29397|SV2A_BOVIN	9	9	9	>sp|Q29397|SV2A_BOVIN Synaptic vesicle glycoprotein 2A OS=Bos taurus OX=9913 GN=SV2A PE=2 SV=1	1	9	9	9	7	7	8	8	7	7	8	7	4	5	6	6	6	6	3	3	6	8	7	7	8	8	7	7	8	7	4	5	6	6	6	6	3	3	6	8	7	7	8	8
sp|Q29449|AT8A1_BOVIN	sp|Q29449|AT8A1_BOVIN	12	12	12	>sp|Q29449|AT8A1_BOVIN Probable phospholipid-transporting ATPase IA OS=Bos taurus OX=9913 GN=ATP8A1 PE=1 SV=2	1	12	12	12	7	7	10	9	9	8	11	12	4	6	6	4	5	4	3	3	6	4	7	7	10	9	9	8	11	12	4	6	6	4	5	4	3	3	6	4	7	7	10	9
sp|Q29455|DNJC5_BOVIN	sp|Q29455|DNJC5_BOVIN	5	5	5	>sp|Q29455|DNJC5_BOVIN DnaJ homolog subfamily C member 5 OS=Bos taurus OX=9913 GN=DNAJC5 PE=1 SV=1	1	5	5	5	4	4	5	3	4	4	4	4	3	4	4	4	4	4	2	3	4	3	4	4	5	3	4	4	4	4	3	4	4	4	4	4	2	3	4	3	4	4	5	3
sp|Q29460|PA1B3_BOVIN	sp|Q29460|PA1B3_BOVIN	4	4	4	>sp|Q29460|PA1B3_BOVIN Platelet-activating factor acetylhydrolase IB subunit alpha1 OS=Bos taurus OX=9913 GN=PAFAH1B3 PE=1 SV=1	1	4	4	4	4	4	3	3	3	3	4	4	4	4	4	3	4	4	4	4	4	4	4	4	3	3	3	3	4	4	4	4	4	3	4	4	4	4	4	4	4	4	3	3
sp|Q29465|SYYC_BOVIN	sp|Q29465|SYYC_BOVIN	6	6	6	>sp|Q29465|SYYC_BOVIN Tyrosine--tRNA ligase, cytoplasmic OS=Bos taurus OX=9913 GN=YARS1 PE=2 SV=4	1	6	6	6	3	5	5	5	6	5	4	4	5	3	5	5	5	5	4	3	4	4	3	5	5	5	6	5	4	4	5	3	5	5	5	5	4	3	4	4	3	5	5	5
sp|Q29466|VPP1_BOVIN	sp|Q29466|VPP1_BOVIN	28	28	28	>sp|Q29466|VPP1_BOVIN V-type proton ATPase 116 kDa subunit a 1 OS=Bos taurus OX=9913 GN=ATP6V0A1 PE=1 SV=1	1	28	28	28	24	24	27	27	23	25	26	25	20	19	22	23	20	21	11	7	23	23	24	24	27	27	23	25	26	25	20	19	22	23	20	21	11	7	23	23	24	24	27	27
sp|Q29RK1|CISY_BOVIN	sp|Q29RK1|CISY_BOVIN	14	14	14	>sp|Q29RK1|CISY_BOVIN Citrate synthase, mitochondrial OS=Bos taurus OX=9913 GN=CS PE=1 SV=1	1	14	14	14	11	12	12	13	12	11	14	13	14	13	12	13	13	12	9	10	13	14	11	12	12	13	12	11	14	13	14	13	12	13	13	12	9	10	13	14	11	12	12	13
sp|Q29RK2|PYC_BOVIN	sp|Q29RK2|PYC_BOVIN	21	21	21	>sp|Q29RK2|PYC_BOVIN Pyruvate carboxylase, mitochondrial OS=Bos taurus OX=9913 GN=PC PE=2 SV=2	1	21	21	21	17	14	16	15	13	13	17	17	9	7	10	11	9	11	8	9	7	12	17	14	16	15	13	13	17	17	9	7	10	11	9	11	8	9	7	12	17	14	16	15
sp|Q29RK4|RD23B_BOVIN;sp|A3KMV2|RD23A_BOVIN	sp|Q29RK4|RD23B_BOVIN	10;2	10;2	10;2	>sp|Q29RK4|RD23B_BOVIN UV excision repair protein RAD23 homolog B OS=Bos taurus OX=9913 GN=RAD23B PE=2 SV=1	2	10	10	10	6	5	6	7	7	6	9	7	6	6	7	7	6	7	6	6	10	7	6	5	6	7	7	6	9	7	6	6	7	7	6	7	6	6	10	7	6	5	6	7
sp|Q29RL2|CHRD1_BOVIN	sp|Q29RL2|CHRD1_BOVIN	4	4	4	>sp|Q29RL2|CHRD1_BOVIN Cysteine and histidine-rich domain-containing protein 1 OS=Bos taurus OX=9913 GN=CHORDC1 PE=2 SV=1	1	4	4	4	1	2	2	3	3	2	4	4	3	2	4	3	4	4	1	1	3	3	1	2	2	3	3	2	4	4	3	2	4	3	4	4	1	1	3	3	1	2	2	3
sp|Q29RM3|REEP5_BOVIN	sp|Q29RM3|REEP5_BOVIN	5	5	5	>sp|Q29RM3|REEP5_BOVIN Receptor expression-enhancing protein 5 OS=Bos taurus OX=9913 GN=REEP5 PE=2 SV=1	1	5	5	5	4	4	5	5	4	3	4	4	3	3	3	4	4	4	4	4	3	3	4	4	5	5	4	3	4	4	3	3	3	4	4	4	4	4	3	3	4	4	5	5
sp|Q29RQ3|DC1I1_BOVIN	sp|Q29RQ3|DC1I1_BOVIN	7	7	7	>sp|Q29RQ3|DC1I1_BOVIN Cytoplasmic dynein 1 intermediate chain 1 OS=Bos taurus OX=9913 GN=DYNC1I1 PE=1 SV=1	1	7	7	7	6	4	7	7	6	5	6	6	5	6	6	6	7	7	3	3	5	5	6	4	7	7	6	5	6	6	5	6	6	6	7	7	3	3	5	5	6	4	7	7
sp|Q29RV1|PDIA4_BOVIN	sp|Q29RV1|PDIA4_BOVIN	4	4	4	>sp|Q29RV1|PDIA4_BOVIN Protein disulfide-isomerase A4 OS=Bos taurus OX=9913 GN=PDIA4 PE=2 SV=1	1	4	4	4	2	1	1	1	1	0	3	1	1	3	1	3	1	3	1	0	2	1	2	1	1	1	1	0	3	1	1	3	1	3	1	3	1	0	2	1	2	1	1	1
sp|Q29RZ0|THIL_BOVIN	sp|Q29RZ0|THIL_BOVIN	9	9	9	>sp|Q29RZ0|THIL_BOVIN Acetyl-CoA acetyltransferase, mitochondrial OS=Bos taurus OX=9913 GN=ACAT1 PE=2 SV=1	1	9	9	9	9	9	9	9	7	7	9	8	8	8	9	8	8	7	4	4	8	8	9	9	9	9	7	7	9	8	8	8	9	8	8	7	4	4	8	8	9	9	9	9
sp|Q2HJ23|MLP3A_BOVIN	sp|Q2HJ23|MLP3A_BOVIN	7	7	4	>sp|Q2HJ23|MLP3A_BOVIN Microtubule-associated proteins 1A/1B light chain 3A OS=Bos taurus OX=9913 GN=MAP1LC3A PE=2 SV=1	1	7	7	4	3	4	4	4	5	5	5	4	4	6	6	5	6	5	3	3	6	5	3	4	4	4	5	5	5	4	4	6	6	5	6	5	3	3	6	5	2	3	3	3
sp|Q2HJ33|OLA1_BOVIN	sp|Q2HJ33|OLA1_BOVIN	6	6	6	>sp|Q2HJ33|OLA1_BOVIN Obg-like ATPase 1 OS=Bos taurus OX=9913 GN=OLA1 PE=2 SV=1	1	6	6	6	5	4	4	5	3	5	5	5	2	3	5	3	4	1	5	4	4	4	5	4	4	5	3	5	5	5	2	3	5	3	4	1	5	4	4	4	5	4	4	5
sp|Q2HJ38|CNN1_BOVIN	sp|Q2HJ38|CNN1_BOVIN	11	11	11	>sp|Q2HJ38|CNN1_BOVIN Calponin-1 OS=Bos taurus OX=9913 GN=CNN1 PE=2 SV=1	1	11	11	11	11	11	0	0	0	0	0	0	0	0	1	2	0	0	0	0	0	0	11	11	0	0	0	0	0	0	0	0	1	2	0	0	0	0	0	0	11	11	0	0
sp|Q2HJ49|MOES_BOVIN	sp|Q2HJ49|MOES_BOVIN	18	18	10	>sp|Q2HJ49|MOES_BOVIN Moesin OS=Bos taurus OX=9913 GN=MSN PE=2 SV=3	1	18	18	10	13	15	15	13	10	9	13	15	10	10	13	14	13	13	10	7	13	11	13	15	15	13	10	9	13	15	10	10	13	14	13	13	10	7	13	11	7	7	8	6
sp|Q2HJ57|COTL1_BOVIN	sp|Q2HJ57|COTL1_BOVIN	7	7	7	>sp|Q2HJ57|COTL1_BOVIN Coactosin-like protein OS=Bos taurus OX=9913 GN=COTL1 PE=2 SV=3	1	7	7	7	7	6	7	7	4	6	6	6	4	5	5	6	5	6	3	2	6	5	7	6	7	7	4	6	6	6	4	5	5	6	5	6	3	2	6	5	7	6	7	7
sp|Q2HJ58|PRPS1_BOVIN	sp|Q2HJ58|PRPS1_BOVIN	8	8	8	>sp|Q2HJ58|PRPS1_BOVIN Ribose-phosphate pyrophosphokinase 1 OS=Bos taurus OX=9913 GN=PRPS1 PE=2 SV=3	1	8	8	8	3	4	3	3	2	3	5	3	3	4	4	2	2	4	3	3	4	4	3	4	3	3	2	3	5	3	3	4	4	2	2	4	3	3	4	4	3	4	3	3
sp|Q2HJ60|ROA2_BOVIN	sp|Q2HJ60|ROA2_BOVIN	16	16	16	>sp|Q2HJ60|ROA2_BOVIN Heterogeneous nuclear ribonucleoproteins A2/B1 OS=Bos taurus OX=9913 GN=HNRNPA2B1 PE=2 SV=1	1	16	16	16	10	10	12	14	11	10	12	14	14	15	14	14	13	11	7	9	10	12	10	10	12	14	11	10	12	14	14	15	14	14	13	11	7	9	10	12	10	10	12	14
sp|Q2HJ86|TBA1D_BOVIN	sp|Q2HJ86|TBA1D_BOVIN	41	41	3	>sp|Q2HJ86|TBA1D_BOVIN Tubulin alpha-1D chain OS=Bos taurus OX=9913 GN=TUBA1D PE=1 SV=1	1	41	41	3	36	33	35	36	35	36	39	40	38	36	40	38	39	40	30	28	35	36	36	33	35	36	35	36	39	40	38	36	40	38	39	40	30	28	35	36	2	2	2	2
sp|Q2HJ94|DNJA2_BOVIN	sp|Q2HJ94|DNJA2_BOVIN	5	5	5	>sp|Q2HJ94|DNJA2_BOVIN DnaJ homolog subfamily A member 2 OS=Bos taurus OX=9913 GN=DNAJA2 PE=2 SV=1	1	5	5	5	3	4	4	4	3	4	4	3	1	2	4	3	2	3	3	2	2	3	3	4	4	4	3	4	4	3	1	2	4	3	2	3	3	2	2	3	3	4	4	4
sp|Q2HJ97|PHB2_BOVIN	sp|Q2HJ97|PHB2_BOVIN	17	17	17	>sp|Q2HJ97|PHB2_BOVIN Prohibitin-2 OS=Bos taurus OX=9913 GN=PHB2 PE=2 SV=1	1	17	17	17	17	17	17	17	17	16	15	15	14	16	13	15	15	16	13	13	16	14	17	17	17	17	17	16	15	15	14	16	13	15	15	16	13	13	16	14	17	17	17	17
sp|Q2HJD7|3HIDH_BOVIN	sp|Q2HJD7|3HIDH_BOVIN	6	6	6	>sp|Q2HJD7|3HIDH_BOVIN 3-hydroxyisobutyrate dehydrogenase, mitochondrial OS=Bos taurus OX=9913 GN=HIBADH PE=2 SV=1	1	6	6	6	6	5	6	5	6	5	5	5	3	3	3	3	4	2	1	1	5	5	6	5	6	5	6	5	5	5	3	3	3	3	4	2	1	1	5	5	6	5	6	5
sp|Q2HJF7|KCC2D_BOVIN	sp|Q2HJF7|KCC2D_BOVIN	17	11	11	>sp|Q2HJF7|KCC2D_BOVIN Calcium/calmodulin-dependent protein kinase type II subunit delta OS=Bos taurus OX=9913 GN=CAMK2D PE=2 SV=1	1	17	11	11	16	16	17	16	15	14	16	17	14	16	16	16	15	14	11	13	16	16	11	11	11	11	11	10	11	11	8	10	10	10	9	9	7	8	10	10	11	11	11	11
sp|Q2HJG5|VPS35_BOVIN	sp|Q2HJG5|VPS35_BOVIN	7	7	7	>sp|Q2HJG5|VPS35_BOVIN Vacuolar protein sorting-associated protein 35 OS=Bos taurus OX=9913 GN=VPS35 PE=2 SV=1	1	7	7	7	5	4	5	5	6	5	6	6	3	4	6	7	5	5	3	4	4	5	5	4	5	5	6	5	6	6	3	4	6	7	5	5	3	4	4	5	5	4	5	5
sp|Q2HJH2|RAB1B_BOVIN;sp|Q1RMR4|RAB15_BOVIN	sp|Q2HJH2|RAB1B_BOVIN	8;1	8;1	7;0	>sp|Q2HJH2|RAB1B_BOVIN Ras-related protein Rab-1B OS=Bos taurus OX=9913 GN=RAB1B PE=2 SV=1	2	8	8	7	5	6	7	5	5	7	5	6	7	6	6	6	6	6	5	5	7	6	5	6	7	5	5	7	5	6	7	6	6	6	6	6	5	5	7	6	4	5	6	4
sp|Q2HJH3|CK054_BOVIN	sp|Q2HJH3|CK054_BOVIN	9	9	9	>sp|Q2HJH3|CK054_BOVIN Ester hydrolase C11orf54 homolog OS=Bos taurus OX=9913 PE=2 SV=1	1	9	9	9	7	7	7	8	7	6	9	9	7	9	9	9	9	8	6	7	8	8	7	7	7	8	7	6	9	9	7	9	9	9	9	8	6	7	8	8	7	7	7	8
sp|Q2HJH9|PDCD5_BOVIN	sp|Q2HJH9|PDCD5_BOVIN	7	7	7	>sp|Q2HJH9|PDCD5_BOVIN Programmed cell death protein 5 OS=Bos taurus OX=9913 GN=PDCD5 PE=2 SV=3	1	7	7	7	6	5	5	4	4	5	5	6	6	6	6	6	5	6	6	6	6	6	6	5	5	4	4	5	5	6	6	6	6	6	5	6	6	6	6	6	6	5	5	4
sp|Q2KHX6|CRYM_BOVIN	sp|Q2KHX6|CRYM_BOVIN	13	13	13	>sp|Q2KHX6|CRYM_BOVIN Ketimine reductase mu-crystallin OS=Bos taurus OX=9913 GN=CRYM PE=2 SV=1	1	13	13	13	11	10	12	11	11	10	13	13	9	8	11	11	11	11	9	9	11	11	11	10	12	11	11	10	13	13	9	8	11	11	11	11	9	9	11	11	11	10	12	11
sp|Q2KHY1|CPNE6_BOVIN	sp|Q2KHY1|CPNE6_BOVIN	17	17	17	>sp|Q2KHY1|CPNE6_BOVIN Copine-6 OS=Bos taurus OX=9913 GN=CPNE6 PE=2 SV=1	1	17	17	17	16	15	14	15	8	5	17	16	10	8	11	8	8	8	6	6	9	8	16	15	14	15	8	5	17	16	10	8	11	8	8	8	6	6	9	8	16	15	14	15
sp|Q2KIA5|DNM1L_BOVIN	sp|Q2KIA5|DNM1L_BOVIN	21	21	21	>sp|Q2KIA5|DNM1L_BOVIN Dynamin-1-like protein OS=Bos taurus OX=9913 GN=DNM1L PE=2 SV=1	1	21	21	21	17	17	16	16	17	16	16	18	16	16	16	17	17	15	9	9	16	18	17	17	16	16	17	16	16	18	16	16	16	17	17	15	9	9	16	18	17	17	16	16
sp|Q2KIB0|FAHD2_BOVIN	sp|Q2KIB0|FAHD2_BOVIN	4	4	4	>sp|Q2KIB0|FAHD2_BOVIN Fumarylacetoacetate hydrolase domain-containing protein 2 OS=Bos taurus OX=9913 GN=FAHD2 PE=2 SV=1	1	4	4	4	4	3	4	4	4	4	3	3	4	3	4	4	3	2	3	3	4	4	4	3	4	4	4	4	3	3	4	3	4	4	3	2	3	3	4	4	4	3	4	4
sp|Q2KII4|ELOC_BOVIN	sp|Q2KII4|ELOC_BOVIN	4	4	4	>sp|Q2KII4|ELOC_BOVIN Elongin-C OS=Bos taurus OX=9913 GN=ELOC PE=1 SV=1	1	4	4	4	3	3	1	2	3	3	2	2	3	2	2	2	3	2	4	4	2	2	3	3	1	2	3	3	2	2	3	2	2	2	3	2	4	4	2	2	3	3	1	2
sp|Q2KIK0|SGT1_BOVIN	sp|Q2KIK0|SGT1_BOVIN	4	4	4	>sp|Q2KIK0|SGT1_BOVIN Protein SGT1 homolog OS=Bos taurus OX=9913 GN=SUGT1 PE=2 SV=1	1	4	4	4	3	3	2	3	2	2	4	4	2	2	4	3	3	3	3	2	3	2	3	3	2	3	2	2	4	4	2	2	4	3	3	3	3	2	3	2	3	3	2	3
sp|Q2KIV2|TIM9_BOVIN	sp|Q2KIV2|TIM9_BOVIN	4	4	4	>sp|Q2KIV2|TIM9_BOVIN Mitochondrial import inner membrane translocase subunit Tim9 OS=Bos taurus OX=9913 GN=TIMM9 PE=3 SV=1	1	4	4	4	3	4	4	4	4	4	4	4	4	4	4	3	4	4	3	3	2	2	3	4	4	4	4	4	4	4	4	4	4	3	4	4	3	3	2	2	3	4	4	4
sp|Q2KIW6|PRS10_BOVIN	sp|Q2KIW6|PRS10_BOVIN	4	4	4	>sp|Q2KIW6|PRS10_BOVIN 26S proteasome regulatory subunit 10B OS=Bos taurus OX=9913 GN=PSMC6 PE=2 SV=1	1	4	4	4	3	3	3	3	2	3	3	4	4	3	4	3	4	3	3	2	4	3	3	3	3	3	2	3	3	4	4	3	4	3	4	3	3	2	4	3	3	3	3	3
sp|Q2KIW9|KCY_BOVIN	sp|Q2KIW9|KCY_BOVIN	10	10	10	>sp|Q2KIW9|KCY_BOVIN UMP-CMP kinase OS=Bos taurus OX=9913 GN=CMPK1 PE=2 SV=2	1	10	10	10	9	10	8	8	7	8	10	8	10	7	8	9	10	8	5	6	9	7	9	10	8	8	7	8	10	8	10	7	8	9	10	8	5	6	9	7	9	10	8	8
sp|Q2KJ44|PTPA_BOVIN	sp|Q2KJ44|PTPA_BOVIN	5	5	5	>sp|Q2KJ44|PTPA_BOVIN Serine/threonine-protein phosphatase 2A activator OS=Bos taurus OX=9913 GN=PTPA PE=2 SV=1	1	5	5	5	5	5	5	5	5	5	5	5	5	3	5	4	5	5	2	4	5	5	5	5	5	5	5	5	5	5	5	3	5	4	5	5	2	4	5	5	5	5	5	5
sp|Q2KJ93|CDC42_BOVIN	sp|Q2KJ93|CDC42_BOVIN	12	12	11	>sp|Q2KJ93|CDC42_BOVIN Cell division control protein 42 homolog OS=Bos taurus OX=9913 GN=CDC42 PE=1 SV=1	1	12	12	11	10	10	9	8	8	9	11	11	10	10	11	11	11	11	8	7	11	9	10	10	9	8	8	9	11	11	10	10	11	11	11	11	8	7	11	9	9	9	8	7
sp|Q2KJ97|NCDN_BOVIN	sp|Q2KJ97|NCDN_BOVIN	22	22	22	>sp|Q2KJ97|NCDN_BOVIN Neurochondrin OS=Bos taurus OX=9913 GN=NCDN PE=2 SV=1	1	22	22	22	18	20	20	20	18	16	19	21	16	14	17	14	16	15	11	13	17	17	18	20	20	20	18	16	19	21	16	14	17	14	16	15	11	13	17	17	18	20	20	20
sp|Q2KJA1|SH3G1_BOVIN	sp|Q2KJA1|SH3G1_BOVIN	6	6	6	>sp|Q2KJA1|SH3G1_BOVIN Endophilin-A2 OS=Bos taurus OX=9913 GN=SH3GL1 PE=2 SV=1	1	6	6	6	5	4	6	5	5	4	6	6	6	6	5	6	6	6	5	5	6	5	5	4	6	5	5	4	6	6	6	6	5	6	6	6	5	5	6	5	5	4	6	5
sp|Q2KJB1|SEP10_BOVIN;sp|A6QQL3|SEP14_BOVIN	sp|Q2KJB1|SEP10_BOVIN	8;1	6;1	6;1	>sp|Q2KJB1|SEP10_BOVIN Septin-10 OS=Bos taurus OX=9913 GN=SEPTIN10 PE=2 SV=1	2	8	6	6	6	5	4	5	4	5	6	5	6	4	6	6	5	6	3	4	5	5	4	3	2	3	2	3	4	4	4	2	4	4	3	4	1	2	3	3	4	3	2	3
sp|Q2KJC9|AL7A1_BOVIN	sp|Q2KJC9|AL7A1_BOVIN	14	14	14	>sp|Q2KJC9|AL7A1_BOVIN Alpha-aminoadipic semialdehyde dehydrogenase OS=Bos taurus OX=9913 GN=ALDH7A1 PE=2 SV=4	1	14	14	14	14	12	14	12	11	12	13	12	13	14	14	13	12	12	9	10	12	13	14	12	14	12	11	12	13	12	13	14	14	13	12	12	9	10	12	13	14	12	14	12
sp|Q2KJD0|TBB5_BOVIN	sp|Q2KJD0|TBB5_BOVIN	43	6	6	>sp|Q2KJD0|TBB5_BOVIN Tubulin beta-5 chain OS=Bos taurus OX=9913 GN=TUBB5 PE=2 SV=1	1	43	6	6	35	37	36	36	36	35	41	40	36	41	43	41	43	43	29	28	35	38	5	6	5	6	6	5	6	6	6	5	6	6	6	6	6	5	5	6	5	6	5	6
sp|Q2KJE4|ETFA_BOVIN	sp|Q2KJE4|ETFA_BOVIN	7	7	7	>sp|Q2KJE4|ETFA_BOVIN Electron transfer flavoprotein subunit alpha, mitochondrial OS=Bos taurus OX=9913 GN=ETFA PE=2 SV=1	1	7	7	7	6	6	5	5	6	6	7	5	3	4	5	5	7	6	4	4	5	3	6	6	5	5	6	6	7	5	3	4	5	5	7	6	4	4	5	3	6	6	5	5
sp|Q2KJH4|WDR1_BOVIN	sp|Q2KJH4|WDR1_BOVIN	21	21	21	>sp|Q2KJH4|WDR1_BOVIN WD repeat-containing protein 1 OS=Bos taurus OX=9913 GN=WDR1 PE=2 SV=3	1	21	21	21	17	16	19	17	18	19	17	17	14	13	15	13	13	14	12	12	16	18	17	16	19	17	18	19	17	17	14	13	15	13	13	14	12	12	16	18	17	16	19	17
sp|Q2KJH9|AL9A1_BOVIN	sp|Q2KJH9|AL9A1_BOVIN	16	16	16	>sp|Q2KJH9|AL9A1_BOVIN 4-trimethylaminobutyraldehyde dehydrogenase OS=Bos taurus OX=9913 GN=ALDH9A1 PE=2 SV=1	1	16	16	16	14	14	13	12	13	12	11	13	14	14	12	12	12	12	12	12	13	13	14	14	13	12	13	12	11	13	14	14	12	12	12	12	12	12	13	13	14	14	13	12
sp|Q2KJI3|CYRIB_BOVIN	sp|Q2KJI3|CYRIB_BOVIN	6	6	5	>sp|Q2KJI3|CYRIB_BOVIN CYFIP-related Rac1 interactor B OS=Bos taurus OX=9913 GN=CYRIB PE=2 SV=1	1	6	6	5	6	6	6	6	5	5	6	6	6	6	6	6	6	6	4	4	4	4	6	6	6	6	5	5	6	6	6	6	6	6	6	6	4	4	4	4	5	5	5	5
sp|Q2KJI7|AFG32_BOVIN	sp|Q2KJI7|AFG32_BOVIN	7	7	7	>sp|Q2KJI7|AFG32_BOVIN AFG3-like protein 2 OS=Bos taurus OX=9913 GN=AFG3L2 PE=2 SV=1	1	7	7	7	5	3	3	5	5	4	4	4	4	3	4	5	5	6	4	4	3	4	5	3	3	5	5	4	4	4	4	3	4	5	5	6	4	4	3	4	5	3	3	5
sp|Q2LGB5|TOLIP_BOVIN	sp|Q2LGB5|TOLIP_BOVIN	8	8	8	>sp|Q2LGB5|TOLIP_BOVIN Toll-interacting protein OS=Bos taurus OX=9913 GN=TOLLIP PE=2 SV=1	1	8	8	8	5	6	6	6	5	7	7	6	6	5	7	8	7	7	5	5	6	6	5	6	6	6	5	7	7	6	6	5	7	8	7	7	5	5	6	6	5	6	6	6
sp|Q2NKY7|SEPT2_BOVIN	sp|Q2NKY7|SEPT2_BOVIN	17	17	17	>sp|Q2NKY7|SEPT2_BOVIN Septin-2 OS=Bos taurus OX=9913 GN=SEPTIN2 PE=2 SV=1	1	17	17	17	14	14	13	12	11	12	14	14	16	14	15	15	15	15	11	11	15	14	14	14	13	12	11	12	14	14	16	14	15	15	15	15	11	11	15	14	14	14	13	12
sp|Q2NKZ1|TCPH_BOVIN	sp|Q2NKZ1|TCPH_BOVIN	17	17	17	>sp|Q2NKZ1|TCPH_BOVIN T-complex protein 1 subunit eta OS=Bos taurus OX=9913 GN=CCT7 PE=1 SV=1	1	17	17	17	14	14	13	14	14	12	15	16	13	14	15	13	13	15	10	9	14	14	14	14	13	14	14	12	15	16	13	14	15	13	13	15	10	9	14	14	14	14	13	14
sp|Q2NL05|KIF2A_BOVIN	sp|Q2NL05|KIF2A_BOVIN	7	7	7	>sp|Q2NL05|KIF2A_BOVIN Kinesin-like protein KIF2A OS=Bos taurus OX=9913 GN=KIF2A PE=2 SV=1	1	7	7	7	4	5	5	6	3	4	5	4	2	3	3	3	4	2	3	2	5	5	4	5	5	6	3	4	5	4	2	3	3	3	4	2	3	2	5	5	4	5	5	6
sp|Q2T9S0|TBB3_BOVIN	sp|Q2T9S0|TBB3_BOVIN	37	21	17	>sp|Q2T9S0|TBB3_BOVIN Tubulin beta-3 chain OS=Bos taurus OX=9913 GN=TUBB3 PE=1 SV=1	1	37	21	17	34	32	34	34	34	33	35	36	34	35	35	33	35	36	26	25	34	32	18	16	18	18	18	17	19	20	20	19	19	17	19	20	13	12	18	16	15	13	15	15
sp|Q2T9S4|PGP_BOVIN	sp|Q2T9S4|PGP_BOVIN	9	9	9	>sp|Q2T9S4|PGP_BOVIN Glycerol-3-phosphate phosphatase OS=Bos taurus OX=9913 GN=PGP PE=2 SV=1	1	9	9	9	8	7	9	9	7	7	9	9	8	7	9	8	9	9	5	5	7	9	8	7	9	9	7	7	9	9	8	7	9	8	9	9	5	5	7	9	8	7	9	9
sp|Q2T9X2|TCPD_BOVIN	sp|Q2T9X2|TCPD_BOVIN	21	21	21	>sp|Q2T9X2|TCPD_BOVIN T-complex protein 1 subunit delta OS=Bos taurus OX=9913 GN=CCT4 PE=1 SV=3	1	21	21	21	17	16	16	14	18	16	14	13	15	17	14	15	15	13	13	12	14	13	17	16	16	14	18	16	14	13	15	17	14	15	15	13	13	12	14	13	17	16	16	14
sp|Q2TA40|NP1L4_BOVIN	sp|Q2TA40|NP1L4_BOVIN	9	9	7	>sp|Q2TA40|NP1L4_BOVIN Nucleosome assembly protein 1-like 4 OS=Bos taurus OX=9913 GN=NAP1L4 PE=2 SV=1	1	9	9	7	7	6	7	6	7	7	7	7	7	7	6	6	6	7	3	3	7	7	7	6	7	6	7	7	7	7	7	7	6	6	6	7	3	3	7	7	5	4	5	5
sp|Q2TBG8|UCHL3_BOVIN	sp|Q2TBG8|UCHL3_BOVIN	6	6	6	>sp|Q2TBG8|UCHL3_BOVIN Ubiquitin carboxyl-terminal hydrolase isozyme L3 OS=Bos taurus OX=9913 GN=UCHL3 PE=2 SV=1	1	6	6	6	3	4	4	2	4	4	5	4	2	5	5	3	4	3	4	4	5	4	3	4	4	2	4	4	5	4	2	5	5	3	4	3	4	4	5	4	3	4	4	2
sp|Q2TBL6|TALDO_BOVIN	sp|Q2TBL6|TALDO_BOVIN	7	7	7	>sp|Q2TBL6|TALDO_BOVIN Transaldolase OS=Bos taurus OX=9913 GN=TALDO1 PE=2 SV=1	1	7	7	7	3	4	3	4	5	4	4	4	4	4	5	5	6	4	3	2	4	4	3	4	3	4	5	4	4	4	4	4	5	5	6	4	3	2	4	4	3	4	3	4
sp|Q2TBN3|CETN2_BOVIN	sp|Q2TBN3|CETN2_BOVIN	4	4	4	>sp|Q2TBN3|CETN2_BOVIN Centrin-2 OS=Bos taurus OX=9913 GN=CETN2 PE=2 SV=1	1	4	4	4	1	4	3	3	2	2	2	1	4	3	2	1	3	3	0	0	3	3	1	4	3	3	2	2	2	1	4	3	2	1	3	3	0	0	3	3	1	4	3	3
sp|Q2TBQ5|RL7A_BOVIN	sp|Q2TBQ5|RL7A_BOVIN	4	4	4	>sp|Q2TBQ5|RL7A_BOVIN 60S ribosomal protein L7a OS=Bos taurus OX=9913 GN=RPL7A PE=2 SV=3	1	4	4	4	3	3	3	4	4	4	4	4	4	3	3	3	3	3	4	4	3	3	3	3	3	4	4	4	4	4	4	3	3	3	3	3	4	4	3	3	3	3	3	4
sp|Q2TBQ8|6PGL_BOVIN	sp|Q2TBQ8|6PGL_BOVIN	8	8	8	>sp|Q2TBQ8|6PGL_BOVIN 6-phosphogluconolactonase OS=Bos taurus OX=9913 GN=PGLS PE=2 SV=1	1	8	8	8	6	7	8	8	7	7	8	8	8	6	6	5	7	6	6	5	8	6	6	7	8	8	7	7	8	8	8	6	6	5	7	6	6	5	8	6	6	7	8	8
sp|Q2TBU0|HPT_BOVIN	sp|Q2TBU0|HPT_BOVIN	9	9	9	>sp|Q2TBU0|HPT_BOVIN Haptoglobin OS=Bos taurus OX=9913 GN=HP PE=2 SV=1	1	9	9	9	3	3	2	2	2	2	2	2	4	6	6	7	8	8	1	0	8	8	3	3	2	2	2	2	2	2	4	6	6	7	8	8	1	0	8	8	3	3	2	2
sp|Q2TBW0|ATX10_BOVIN	sp|Q2TBW0|ATX10_BOVIN	4	4	4	>sp|Q2TBW0|ATX10_BOVIN Ataxin-10 OS=Bos taurus OX=9913 GN=ATXN10 PE=2 SV=1	1	4	4	4	1	0	2	3	1	1	1	1	1	0	1	1	2	1	0	1	1	0	1	0	2	3	1	1	1	1	1	0	1	1	2	1	0	1	1	0	1	0	2	3
sp|Q2TBW6|ARL3_BOVIN	sp|Q2TBW6|ARL3_BOVIN	4	4	4	>sp|Q2TBW6|ARL3_BOVIN ADP-ribosylation factor-like protein 3 OS=Bos taurus OX=9913 GN=ARL3 PE=2 SV=1	1	4	4	4	2	3	4	4	4	3	3	3	4	3	2	3	3	3	2	2	3	3	2	3	4	4	4	3	3	3	4	3	2	3	3	3	2	2	3	3	2	3	4	4
sp|Q2TBX2|PFD3_BOVIN	sp|Q2TBX2|PFD3_BOVIN	4	4	4	>sp|Q2TBX2|PFD3_BOVIN Prefoldin subunit 3 OS=Bos taurus OX=9913 GN=VBP1 PE=2 SV=1	1	4	4	4	3	2	3	3	2	2	2	3	3	3	3	4	4	3	2	2	2	4	3	2	3	3	2	2	2	3	3	3	3	4	4	3	2	2	2	4	3	2	3	3
sp|Q32KL2|PSB5_BOVIN	sp|Q32KL2|PSB5_BOVIN	4	4	4	>sp|Q32KL2|PSB5_BOVIN Proteasome subunit beta type-5 OS=Bos taurus OX=9913 GN=PSMB5 PE=1 SV=1	1	4	4	4	3	3	3	4	4	4	4	4	2	3	3	3	2	4	3	1	3	4	3	3	3	4	4	4	4	4	2	3	3	3	2	4	3	1	3	4	3	3	3	4
sp|Q32KP9|NTF2_BOVIN	sp|Q32KP9|NTF2_BOVIN	4	4	4	>sp|Q32KP9|NTF2_BOVIN Nuclear transport factor 2 OS=Bos taurus OX=9913 GN=NUTF2 PE=2 SV=1	1	4	4	4	4	4	4	4	4	4	4	4	4	3	4	3	4	4	1	1	3	3	4	4	4	4	4	4	4	4	4	3	4	3	4	4	1	1	3	3	4	4	4	4
sp|Q32KX0|ISOC2_BOVIN	sp|Q32KX0|ISOC2_BOVIN	4	4	4	>sp|Q32KX0|ISOC2_BOVIN Isochorismatase domain-containing protein 2 OS=Bos taurus OX=9913 GN=ISOC2 PE=2 SV=1	1	4	4	4	2	2	3	4	4	3	1	3	4	2	3	3	2	1	1	0	2	2	2	2	3	4	4	3	1	3	4	2	3	3	2	1	1	0	2	2	2	2	3	4
sp|Q32KY0|APOD_BOVIN	sp|Q32KY0|APOD_BOVIN	8	8	8	>sp|Q32KY0|APOD_BOVIN Apolipoprotein D OS=Bos taurus OX=9913 GN=APOD PE=2 SV=1	1	8	8	8	6	6	6	6	6	6	7	6	7	6	7	8	7	8	8	8	8	8	6	6	6	6	6	6	7	6	7	6	7	8	7	8	8	8	8	8	6	6	6	6
sp|Q32L35|MIC25_BOVIN	sp|Q32L35|MIC25_BOVIN	4	4	4	>sp|Q32L35|MIC25_BOVIN MICOS complex subunit MIC25 OS=Bos taurus OX=9913 GN=CHCHD6 PE=2 SV=1	1	4	4	4	3	4	3	4	3	4	2	3	1	1	2	2	3	2	3	3	2	2	3	4	3	4	3	4	2	3	1	1	2	2	3	2	3	3	2	2	3	4	3	4
sp|Q32L40|TCPA_BOVIN	sp|Q32L40|TCPA_BOVIN	21	21	21	>sp|Q32L40|TCPA_BOVIN T-complex protein 1 subunit alpha OS=Bos taurus OX=9913 GN=TCP1 PE=1 SV=1	1	21	21	21	17	17	15	18	13	16	16	18	17	15	15	18	14	18	14	14	18	18	17	17	15	18	13	16	16	18	17	15	15	18	14	18	14	14	18	18	17	17	15	18
sp|Q32L92|CNN3_BOVIN	sp|Q32L92|CNN3_BOVIN	7	7	7	>sp|Q32L92|CNN3_BOVIN Calponin-3 OS=Bos taurus OX=9913 GN=CNN3 PE=2 SV=1	1	7	7	7	1	2	2	2	3	3	6	7	4	3	4	4	2	3	3	3	3	4	1	2	2	2	3	3	6	7	4	3	4	4	2	3	3	3	3	4	1	2	2	2
sp|Q32L96|PHIPL_BOVIN	sp|Q32L96|PHIPL_BOVIN	12	12	10	>sp|Q32L96|PHIPL_BOVIN Phytanoyl-CoA hydroxylase interacting protein-like OS=Bos taurus OX=9913 GN=PHYHIPL PE=2 SV=2	1	12	12	10	8	9	11	11	10	9	10	10	11	11	12	11	10	10	9	7	11	10	8	9	11	11	10	9	10	10	11	11	12	11	10	10	9	7	11	10	6	7	9	9
sp|Q32L99|PTGR2_BOVIN	sp|Q32L99|PTGR2_BOVIN	6	6	6	>sp|Q32L99|PTGR2_BOVIN Prostaglandin reductase 2 OS=Bos taurus OX=9913 GN=PTGR2 PE=2 SV=1	1	6	6	6	2	3	3	4	4	3	4	3	2	3	3	3	4	4	1	2	4	4	2	3	3	4	4	3	4	3	2	3	3	3	4	4	1	2	4	4	2	3	3	4
sp|Q32LE5|ASGL1_BOVIN	sp|Q32LE5|ASGL1_BOVIN	4	4	4	>sp|Q32LE5|ASGL1_BOVIN Isoaspartyl peptidase/L-asparaginase OS=Bos taurus OX=9913 GN=ASRGL1 PE=2 SV=1	1	4	4	4	2	3	3	3	1	2	3	3	2	2	3	3	3	3	2	2	3	3	2	3	3	3	1	2	3	3	2	2	3	3	3	3	2	2	3	3	2	3	3	3
sp|Q32LG3|MDHM_BOVIN	sp|Q32LG3|MDHM_BOVIN	30	30	30	>sp|Q32LG3|MDHM_BOVIN Malate dehydrogenase, mitochondrial OS=Bos taurus OX=9913 GN=MDH2 PE=1 SV=1	1	30	30	30	27	27	29	28	27	29	27	29	27	28	29	29	29	28	25	24	28	27	27	27	29	28	27	29	27	29	27	28	29	29	29	28	25	24	28	27	27	27	29	28
sp|Q32LL2|STML2_BOVIN	sp|Q32LL2|STML2_BOVIN	5	5	5	>sp|Q32LL2|STML2_BOVIN Stomatin-like protein 2, mitochondrial OS=Bos taurus OX=9913 GN=STOML2 PE=2 SV=1	1	5	5	5	3	5	5	5	3	5	4	2	4	4	4	2	2	2	2	2	4	2	3	5	5	5	3	5	4	2	4	4	4	2	2	2	2	2	4	2	3	5	5	5
sp|Q32LM2|SGTA_BOVIN	sp|Q32LM2|SGTA_BOVIN	10	10	10	>sp|Q32LM2|SGTA_BOVIN Small glutamine-rich tetratricopeptide repeat-containing protein alpha OS=Bos taurus OX=9913 GN=SGTA PE=2 SV=1	1	10	10	10	8	8	8	8	7	8	8	8	8	8	9	9	9	8	9	7	8	9	8	8	8	8	7	8	8	8	8	8	9	9	9	8	9	7	8	9	8	8	8	8
sp|Q32LM6|LIN7A_BOVIN;sp|Q2KIB6|LIN7B_BOVIN	sp|Q32LM6|LIN7A_BOVIN	4;1	4;1	2;1	>sp|Q32LM6|LIN7A_BOVIN Protein lin-7 homolog A OS=Bos taurus OX=9913 GN=LIN7A PE=2 SV=1	2	4	4	2	3	3	4	4	3	3	3	3	3	3	3	3	4	4	2	1	2	2	3	3	4	4	3	3	3	3	3	3	3	3	4	4	2	1	2	2	2	2	2	2
sp|Q32LP2|RADI_BOVIN	sp|Q32LP2|RADI_BOVIN	16	8	8	>sp|Q32LP2|RADI_BOVIN Radixin OS=Bos taurus OX=9913 GN=RDX PE=2 SV=1	1	16	8	8	11	13	13	13	12	9	9	9	8	10	10	11	11	12	8	7	12	12	5	5	6	6	6	5	3	2	2	5	4	3	4	5	3	3	6	6	5	5	6	6
sp|Q32PA4|PHP14_BOVIN	sp|Q32PA4|PHP14_BOVIN	4	4	4	>sp|Q32PA4|PHP14_BOVIN 14 kDa phosphohistidine phosphatase OS=Bos taurus OX=9913 GN=PHPT1 PE=2 SV=1	1	4	4	4	3	3	3	3	3	3	3	3	3	4	3	3	4	4	2	3	3	3	3	3	3	3	3	3	3	3	3	4	3	3	4	4	2	3	3	3	3	3	3	3
sp|Q32PB0|SSBP_BOVIN	sp|Q32PB0|SSBP_BOVIN	4	4	4	>sp|Q32PB0|SSBP_BOVIN Single-stranded DNA-binding protein, mitochondrial OS=Bos taurus OX=9913 GN=SSBP1 PE=2 SV=1	1	4	4	4	1	2	2	2	3	2	3	3	2	3	4	3	4	4	2	2	2	3	1	2	2	2	3	2	3	3	2	3	4	3	4	4	2	2	2	3	1	2	2	2
sp|Q32PF2|ACLY_BOVIN	sp|Q32PF2|ACLY_BOVIN	19	19	19	>sp|Q32PF2|ACLY_BOVIN ATP-citrate synthase OS=Bos taurus OX=9913 GN=ACLY PE=2 SV=1	1	19	19	19	16	15	13	12	16	15	17	16	8	14	16	16	15	14	10	8	15	15	16	15	13	12	16	15	17	16	8	14	16	16	15	14	10	8	15	15	16	15	13	12
sp|Q32PH8|EF1A2_BOVIN	sp|Q32PH8|EF1A2_BOVIN	19	9	9	>sp|Q32PH8|EF1A2_BOVIN Elongation factor 1-alpha 2 OS=Bos taurus OX=9913 GN=EEF1A2 PE=2 SV=1	1	19	9	9	17	16	18	18	17	16	18	18	17	18	17	18	19	18	13	10	17	16	7	6	8	8	7	6	8	8	8	8	7	8	9	8	5	3	7	6	7	6	8	8
sp|Q32PI5|2AAA_BOVIN	sp|Q32PI5|2AAA_BOVIN	25	25	25	>sp|Q32PI5|2AAA_BOVIN Serine/threonine-protein phosphatase 2A 65 kDa regulatory subunit A alpha isoform OS=Bos taurus OX=9913 GN=PPP2R1A PE=1 SV=1	1	25	25	25	18	20	22	22	22	20	20	20	22	22	20	19	21	20	15	17	22	22	18	20	22	22	22	20	20	20	22	22	20	19	21	20	15	17	22	22	18	20	22	22
sp|Q3B7M2|GLO2_BOVIN	sp|Q3B7M2|GLO2_BOVIN	8	8	8	>sp|Q3B7M2|GLO2_BOVIN Hydroxyacylglutathione hydrolase, mitochondrial OS=Bos taurus OX=9913 GN=HAGH PE=2 SV=3	1	8	8	8	6	6	8	5	6	6	6	6	6	6	6	7	7	6	5	4	7	5	6	6	8	5	6	6	6	6	6	6	6	7	7	6	5	4	7	5	6	6	8	5
sp|Q3B7M5|LASP1_BOVIN	sp|Q3B7M5|LASP1_BOVIN	13	13	13	>sp|Q3B7M5|LASP1_BOVIN LIM and SH3 domain protein 1 OS=Bos taurus OX=9913 GN=LASP1 PE=2 SV=1	1	13	13	13	11	12	11	13	12	11	12	12	11	11	12	11	13	13	8	7	11	12	11	12	11	13	12	11	12	12	11	11	12	11	13	13	8	7	11	12	11	12	11	13
sp|Q3B7M9|PYGB_BOVIN	sp|Q3B7M9|PYGB_BOVIN	55	55	47	>sp|Q3B7M9|PYGB_BOVIN Glycogen phosphorylase, brain form OS=Bos taurus OX=9913 GN=PYGB PE=2 SV=3	1	55	55	47	44	47	49	51	46	40	48	48	42	43	50	42	42	44	28	25	47	45	44	47	49	51	46	40	48	48	42	43	50	42	42	44	28	25	47	45	38	39	41	43
sp|Q3B7N0|CAD13_BOVIN	sp|Q3B7N0|CAD13_BOVIN	4	4	4	>sp|Q3B7N0|CAD13_BOVIN Cadherin-13 OS=Bos taurus OX=9913 GN=CDH13 PE=2 SV=1	1	4	4	4	4	3	4	4	2	3	3	3	4	4	3	4	4	4	4	3	3	3	4	3	4	4	2	3	3	3	4	4	3	4	4	4	4	3	3	3	4	3	4	4
sp|Q3B7N2|ACTN1_BOVIN	sp|Q3B7N2|ACTN1_BOVIN	40	26	26	>sp|Q3B7N2|ACTN1_BOVIN Alpha-actinin-1 OS=Bos taurus OX=9913 GN=ACTN1 PE=2 SV=1	1	40	26	26	33	33	32	33	32	32	31	34	24	28	30	31	30	28	18	15	30	29	21	21	21	21	20	20	19	21	13	16	17	18	16	16	9	6	17	16	21	21	21	21
sp|Q3MHJ9|KCC2B_BOVIN	sp|Q3MHJ9|KCC2B_BOVIN	29	29	23	>sp|Q3MHJ9|KCC2B_BOVIN Calcium/calmodulin-dependent protein kinase type II subunit beta OS=Bos taurus OX=9913 GN=CAMK2B PE=2 SV=1	1	29	29	23	26	25	27	23	22	22	26	27	25	25	27	25	23	24	17	18	25	20	26	25	27	23	22	22	26	27	25	25	27	25	23	24	17	18	25	20	21	20	21	18
sp|Q3MHK4|CLD11_BOVIN	sp|Q3MHK4|CLD11_BOVIN	4	4	4	>sp|Q3MHK4|CLD11_BOVIN Claudin-11 OS=Bos taurus OX=9913 GN=CLDN11 PE=2 SV=1	1	4	4	4	3	3	3	4	3	4	3	4	4	4	4	4	4	4	3	4	4	4	3	3	3	4	3	4	3	4	4	4	4	4	4	4	3	4	4	4	3	3	3	4
sp|Q3MHL4|SAHH_BOVIN	sp|Q3MHL4|SAHH_BOVIN	17	17	17	>sp|Q3MHL4|SAHH_BOVIN Adenosylhomocysteinase OS=Bos taurus OX=9913 GN=AHCY PE=2 SV=3	1	17	17	17	14	12	12	12	12	9	15	14	12	14	13	14	14	16	7	9	13	13	14	12	12	12	12	9	15	14	12	14	13	14	14	16	7	9	13	13	14	12	12	12
sp|Q3MHL7|TCPZ_BOVIN;sp|Q3T084|TCPW_BOVIN	sp|Q3MHL7|TCPZ_BOVIN	19;8	19;8	19;8	>sp|Q3MHL7|TCPZ_BOVIN T-complex protein 1 subunit zeta OS=Bos taurus OX=9913 GN=CCT6A PE=1 SV=3	2	19	19	19	18	17	18	15	12	12	18	18	18	18	18	16	18	17	10	10	16	17	18	17	18	15	12	12	18	18	18	18	18	16	18	17	10	10	16	17	18	17	18	15
sp|Q3MHM5|TBB4B_BOVIN	sp|Q3MHM5|TBB4B_BOVIN	47	47	2	>sp|Q3MHM5|TBB4B_BOVIN Tubulin beta-4B chain OS=Bos taurus OX=9913 GN=TUBB4B PE=1 SV=1	1	47	47	2	39	40	40	38	39	39	44	42	38	45	46	44	47	47	31	31	39	41	39	40	40	38	39	39	44	42	38	45	46	44	47	47	31	31	39	41	2	2	2	2
sp|Q3MHM6|CTNA1_BOVIN	sp|Q3MHM6|CTNA1_BOVIN	5	5	5	>sp|Q3MHM6|CTNA1_BOVIN Catenin alpha-1 OS=Bos taurus OX=9913 GN=CTNNA1 PE=2 SV=1	1	5	5	5	4	4	2	2	2	2	4	4	4	4	4	3	3	3	1	0	4	4	4	4	2	2	2	2	4	4	4	4	4	3	3	3	1	0	4	4	4	4	2	2
sp|Q3MHN0|PSB6_BOVIN	sp|Q3MHN0|PSB6_BOVIN	5	5	5	>sp|Q3MHN0|PSB6_BOVIN Proteasome subunit beta type-6 OS=Bos taurus OX=9913 GN=PSMB6 PE=1 SV=1	1	5	5	5	3	2	4	4	4	4	4	4	4	4	4	4	3	3	3	3	5	5	3	2	4	4	4	4	4	4	4	4	4	4	3	3	3	3	5	5	3	2	4	4
sp|Q3MHP1|UB2L3_BOVIN	sp|Q3MHP1|UB2L3_BOVIN	8	8	8	>sp|Q3MHP1|UB2L3_BOVIN Ubiquitin-conjugating enzyme E2 L3 OS=Bos taurus OX=9913 GN=UBE2L3 PE=2 SV=1	1	8	8	8	6	7	6	7	5	6	5	4	4	3	4	6	5	6	4	7	6	4	6	7	6	7	5	6	5	4	4	3	4	6	5	6	4	7	6	4	6	7	6	7
sp|Q3MHP2|RB11B_BOVIN;sp|Q2TA29|RB11A_BOVIN;sp|Q58DW6|RAB25_BOVIN	sp|Q3MHP2|RB11B_BOVIN;sp|Q2TA29|RB11A_BOVIN	9;8;1	9;8;1	9;8;1	>sp|Q3MHP2|RB11B_BOVIN Ras-related protein Rab-11B OS=Bos taurus OX=9913 GN=RAB11B PE=2 SV=3;>sp|Q2TA29|RB11A_BOVIN Ras-related protein Rab-11A OS=Bos taurus OX=9913 GN=RAB11A PE=2 SV=3	3	9	9	9	8	6	8	7	7	8	9	8	7	6	4	4	6	7	7	5	5	6	8	6	8	7	7	8	9	8	7	6	4	4	6	7	7	5	5	6	8	6	8	7
sp|Q3MHR3|DYL2_BOVIN	sp|Q3MHR3|DYL2_BOVIN	8	8	6	>sp|Q3MHR3|DYL2_BOVIN Dynein light chain 2, cytoplasmic OS=Bos taurus OX=9913 GN=DYNLL2 PE=3 SV=1	1	8	8	6	7	7	7	6	7	6	7	8	6	6	7	7	7	7	3	3	6	7	7	7	7	6	7	6	7	8	6	6	7	7	7	7	3	3	6	7	6	6	6	5
sp|Q3MHR7|ARPC2_BOVIN	sp|Q3MHR7|ARPC2_BOVIN	6	6	6	>sp|Q3MHR7|ARPC2_BOVIN Actin-related protein 2/3 complex subunit 2 OS=Bos taurus OX=9913 GN=ARPC2 PE=1 SV=1	1	6	6	6	4	6	6	5	3	3	5	5	3	4	4	4	3	3	2	3	5	5	4	6	6	5	3	3	5	5	3	4	4	4	3	3	2	3	5	5	4	6	6	5
sp|Q3MHY1|CSRP1_BOVIN	sp|Q3MHY1|CSRP1_BOVIN	8	8	8	>sp|Q3MHY1|CSRP1_BOVIN Cysteine and glycine-rich protein 1 OS=Bos taurus OX=9913 GN=CSRP1 PE=2 SV=3	1	8	8	8	8	8	8	8	7	7	8	8	7	8	7	8	8	8	6	6	8	8	8	8	8	8	7	7	8	8	7	8	7	8	8	8	6	6	8	8	8	8	8	8
sp|Q3SWW9|PP1B_BOVIN	sp|Q3SWW9|PP1B_BOVIN	9	9	3	>sp|Q3SWW9|PP1B_BOVIN Serine/threonine-protein phosphatase PP1-beta catalytic subunit OS=Bos taurus OX=9913 GN=PPP1CB PE=2 SV=1	1	9	9	3	5	6	5	5	6	5	9	9	6	7	9	9	5	6	2	2	9	6	5	6	5	5	6	5	9	9	6	7	9	9	5	6	2	2	9	6	2	2	2	2
sp|Q3SX14|GELS_BOVIN;CON__Q3SX14	sp|Q3SX14|GELS_BOVIN;CON__Q3SX14	27;26	27;26	27;26	>sp|Q3SX14|GELS_BOVIN Gelsolin OS=Bos taurus OX=9913 GN=GSN PE=2 SV=1;>Q3SX14 TREMBL:Q3SX14 (Bos taurus) Similar to Gelsolin	2	27	27	27	23	22	18	17	15	17	24	25	23	22	23	24	21	22	17	14	22	23	23	22	18	17	15	17	24	25	23	22	23	24	21	22	17	14	22	23	23	22	18	17
sp|Q3SX44|DDAH2_BOVIN	sp|Q3SX44|DDAH2_BOVIN	8	7	7	>sp|Q3SX44|DDAH2_BOVIN N(G),N(G)-dimethylarginine dimethylaminohydrolase 2 OS=Bos taurus OX=9913 GN=DDAH2 PE=2 SV=1	1	8	7	7	4	4	4	5	5	6	6	6	6	6	6	6	7	5	6	6	6	6	3	3	3	4	4	5	5	5	5	5	5	5	7	5	5	5	5	5	3	3	3	4
sp|Q3SYU2|EF2_BOVIN;sp|A4FUD3|U5S1_BOVIN	sp|Q3SYU2|EF2_BOVIN	24;1	24;1	24;1	>sp|Q3SYU2|EF2_BOVIN Elongation factor 2 OS=Bos taurus OX=9913 GN=EEF2 PE=2 SV=3	2	24	24	24	21	19	20	20	17	17	20	19	16	18	21	22	19	20	10	8	19	18	21	19	20	20	17	17	20	19	16	18	21	22	19	20	10	8	19	18	21	19	20	20
sp|Q3SYU7|TNPO1_BOVIN	sp|Q3SYU7|TNPO1_BOVIN	4	4	4	>sp|Q3SYU7|TNPO1_BOVIN Transportin-1 OS=Bos taurus OX=9913 GN=TNPO1 PE=1 SV=2	1	4	4	4	2	3	2	3	2	1	3	2	0	3	2	3	3	3	2	2	2	2	2	3	2	3	2	1	3	2	0	3	2	3	3	3	2	2	2	2	2	3	2	3
sp|Q3SYV4|CAP1_BOVIN	sp|Q3SYV4|CAP1_BOVIN	21	21	21	>sp|Q3SYV4|CAP1_BOVIN Adenylyl cyclase-associated protein 1 OS=Bos taurus OX=9913 GN=CAP1 PE=2 SV=3	1	21	21	21	18	17	19	17	18	18	18	19	15	15	18	17	16	17	10	11	18	17	18	17	19	17	18	18	18	19	15	15	18	17	16	17	10	11	18	17	18	17	19	17
sp|Q3SYX0|NDRG1_BOVIN	sp|Q3SYX0|NDRG1_BOVIN	8	8	8	>sp|Q3SYX0|NDRG1_BOVIN Protein NDRG1 OS=Bos taurus OX=9913 GN=NDRG1 PE=2 SV=1	1	8	8	8	8	7	6	6	6	6	7	6	8	5	7	7	8	7	3	4	7	8	8	7	6	6	6	6	7	6	8	5	7	7	8	7	3	4	7	8	8	7	6	6
sp|Q3SYZ4|SYDC_BOVIN	sp|Q3SYZ4|SYDC_BOVIN	6	6	6	>sp|Q3SYZ4|SYDC_BOVIN Aspartate--tRNA ligase, cytoplasmic OS=Bos taurus OX=9913 GN=DARS1 PE=2 SV=1	1	6	6	6	3	4	4	4	4	3	4	4	2	4	4	4	3	4	3	3	5	4	3	4	4	4	4	3	4	4	2	4	4	4	3	4	3	3	5	4	3	4	4	4
sp|Q3SZ18|HPRT_BOVIN	sp|Q3SZ18|HPRT_BOVIN	10	10	10	>sp|Q3SZ18|HPRT_BOVIN Hypoxanthine-guanine phosphoribosyltransferase OS=Bos taurus OX=9913 GN=HPRT1 PE=2 SV=3	1	10	10	10	9	9	10	10	10	10	10	9	8	9	8	8	7	8	6	7	9	9	9	9	10	10	10	10	10	9	8	9	8	8	7	8	6	7	9	9	9	9	10	10
sp|Q3SZ43|UB2V2_BOVIN;sp|Q3SZ52|UB2V1_BOVIN	sp|Q3SZ43|UB2V2_BOVIN;sp|Q3SZ52|UB2V1_BOVIN	6;4	6;4	6;4	>sp|Q3SZ43|UB2V2_BOVIN Ubiquitin-conjugating enzyme E2 variant 2 OS=Bos taurus OX=9913 GN=UBE2V2 PE=2 SV=3;>sp|Q3SZ52|UB2V1_BOVIN Ubiquitin-conjugating enzyme E2 variant 1 OS=Bos taurus OX=9913 GN=UBE2V1 PE=2 SV=1	2	6	6	6	4	5	5	5	5	5	5	4	4	3	5	5	5	5	6	6	4	4	4	5	5	5	5	5	5	4	4	3	5	5	5	5	6	6	4	4	4	5	5	5
sp|Q3SZ62|PGAM1_BOVIN;sp|Q32KV0|PGAM2_BOVIN	sp|Q3SZ62|PGAM1_BOVIN	21;6	21;6	21;6	>sp|Q3SZ62|PGAM1_BOVIN Phosphoglycerate mutase 1 OS=Bos taurus OX=9913 GN=PGAM1 PE=2 SV=3	2	21	21	21	20	20	21	19	19	19	21	21	21	21	20	21	20	20	13	15	21	20	20	20	21	19	19	19	21	21	21	21	20	21	20	20	13	15	21	20	20	20	21	19
sp|Q3SZ65|IF4A2_BOVIN;sp|Q2NL22|IF4A3_BOVIN	sp|Q3SZ65|IF4A2_BOVIN	7;1	7;1	3;0	>sp|Q3SZ65|IF4A2_BOVIN Eukaryotic initiation factor 4A-II OS=Bos taurus OX=9913 GN=EIF4A2 PE=2 SV=1	2	7	7	3	4	4	4	5	4	4	6	6	5	5	5	5	6	6	5	4	6	6	4	4	4	5	4	4	6	6	5	5	5	5	6	6	5	4	6	6	1	1	1	2
sp|Q3SZ73|ABHDB_BOVIN	sp|Q3SZ73|ABHDB_BOVIN	8	8	8	>sp|Q3SZ73|ABHDB_BOVIN Protein ABHD11 OS=Bos taurus OX=9913 GN=ABHD11 PE=2 SV=1	1	8	8	8	6	6	7	5	5	5	6	7	7	7	7	6	6	6	2	3	6	5	6	6	7	5	5	5	6	7	7	7	7	6	6	6	2	3	6	5	6	6	7	5
sp|Q3SZA0|CSN4_BOVIN	sp|Q3SZA0|CSN4_BOVIN	11	11	11	>sp|Q3SZA0|CSN4_BOVIN COP9 signalosome complex subunit 4 OS=Bos taurus OX=9913 GN=COPS4 PE=2 SV=1	1	11	11	11	10	10	10	11	8	8	11	9	7	9	8	7	7	8	4	4	9	10	10	10	10	11	8	8	11	9	7	9	8	7	7	8	4	4	9	10	10	10	10	11
sp|Q3SZB4|ACADM_BOVIN	sp|Q3SZB4|ACADM_BOVIN	5	5	5	>sp|Q3SZB4|ACADM_BOVIN Medium-chain specific acyl-CoA dehydrogenase, mitochondrial OS=Bos taurus OX=9913 GN=ACADM PE=2 SV=1	1	5	5	5	3	2	1	4	2	1	4	4	3	3	3	2	2	1	0	2	2	2	3	2	1	4	2	1	4	4	3	3	3	2	2	1	0	2	2	2	3	2	1	4
sp|Q3SZC4|NSF1C_BOVIN	sp|Q3SZC4|NSF1C_BOVIN	9	9	9	>sp|Q3SZC4|NSF1C_BOVIN NSFL1 cofactor p47 OS=Bos taurus OX=9913 GN=NSFL1C PE=2 SV=1	1	9	9	9	8	6	6	7	8	8	7	5	7	7	8	6	7	6	8	7	7	7	8	6	6	7	8	8	7	5	7	7	8	6	7	6	8	7	7	7	8	6	6	7
sp|Q3SZD7|CBR1_BOVIN	sp|Q3SZD7|CBR1_BOVIN	5	5	5	>sp|Q3SZD7|CBR1_BOVIN Carbonyl reductase [NADPH] 1 OS=Bos taurus OX=9913 GN=CBR1 PE=2 SV=1	1	5	5	5	2	3	3	3	3	3	2	3	2	3	2	1	2	3	3	3	3	4	2	3	3	3	3	3	2	3	2	3	2	1	2	3	3	3	3	4	2	3	3	3
sp|Q3SZF0|ACBD7_BOVIN	sp|Q3SZF0|ACBD7_BOVIN	8	8	8	>sp|Q3SZF0|ACBD7_BOVIN Acyl-CoA-binding domain-containing protein 7 OS=Bos taurus OX=9913 GN=ACBD7 PE=3 SV=1	1	8	8	8	8	8	8	8	8	8	8	8	7	6	7	8	7	6	7	7	8	8	8	8	8	8	8	8	8	8	7	6	7	8	7	6	7	7	8	8	8	8	8	8
sp|Q3SZF2|ARF4_BOVIN	sp|Q3SZF2|ARF4_BOVIN	7	5	5	>sp|Q3SZF2|ARF4_BOVIN ADP-ribosylation factor 4 OS=Bos taurus OX=9913 GN=ARF4 PE=2 SV=3	1	7	5	5	5	6	7	7	6	5	6	7	5	5	6	6	6	7	1	2	6	6	3	4	5	5	4	3	4	5	3	3	4	4	4	5	1	1	4	4	3	4	5	5
sp|Q3SZH7|LKHA4_BOVIN	sp|Q3SZH7|LKHA4_BOVIN	5	5	5	>sp|Q3SZH7|LKHA4_BOVIN Leukotriene A-4 hydrolase OS=Bos taurus OX=9913 GN=LTA4H PE=2 SV=3	1	5	5	5	2	3	1	3	1	2	3	3	1	1	3	2	2	1	0	1	3	4	2	3	1	3	1	2	3	3	1	1	3	2	2	1	0	1	3	4	2	3	1	3
sp|Q3SZI4|1433T_BOVIN	sp|Q3SZI4|1433T_BOVIN	21	15	15	>sp|Q3SZI4|1433T_BOVIN 14-3-3 protein theta OS=Bos taurus OX=9913 GN=YWHAQ PE=1 SV=1	1	21	15	15	20	19	19	20	17	19	20	20	17	17	18	18	19	21	17	16	20	20	14	13	13	14	12	14	14	14	11	12	12	12	13	15	12	11	14	14	14	13	13	14
sp|Q3SZI8|IVD_BOVIN	sp|Q3SZI8|IVD_BOVIN	7	7	7	>sp|Q3SZI8|IVD_BOVIN Isovaleryl-CoA dehydrogenase, mitochondrial OS=Bos taurus OX=9913 GN=IVD PE=2 SV=1	1	7	7	7	7	7	7	7	7	6	7	7	6	6	6	6	5	4	4	4	4	4	7	7	7	7	7	6	7	7	6	6	6	6	5	4	4	4	4	4	7	7	7	7
sp|Q3SZJ4|PTGR1_BOVIN	sp|Q3SZJ4|PTGR1_BOVIN	8	8	8	>sp|Q3SZJ4|PTGR1_BOVIN Prostaglandin reductase 1 OS=Bos taurus OX=9913 GN=PTGR1 PE=2 SV=1	1	8	8	8	0	0	0	0	0	0	7	7	6	4	6	4	6	7	4	2	5	5	0	0	0	0	0	0	7	7	6	4	6	4	6	7	4	2	5	5	0	0	0	0
sp|Q3SZK8|NHRF1_BOVIN	sp|Q3SZK8|NHRF1_BOVIN	11	11	11	>sp|Q3SZK8|NHRF1_BOVIN Na(+)/H(+) exchange regulatory cofactor NHE-RF1 OS=Bos taurus OX=9913 GN=SLC9A3R1 PE=2 SV=1	1	11	11	11	9	10	10	10	9	10	10	10	8	8	8	8	10	9	8	7	9	9	9	10	10	10	9	10	10	10	8	8	8	8	10	9	8	7	9	9	9	10	10	10
sp|Q3SZN0|SEPT6_BOVIN	sp|Q3SZN0|SEPT6_BOVIN	16	6	6	>sp|Q3SZN0|SEPT6_BOVIN Septin-6 OS=Bos taurus OX=9913 GN=SEPTIN6 PE=2 SV=1	1	16	6	6	13	12	11	11	9	10	14	13	14	12	13	15	14	12	5	4	9	12	6	5	5	5	5	5	6	6	5	5	5	6	5	4	3	3	3	5	6	5	5	5
sp|Q3SZP2|MARE2_BOVIN	sp|Q3SZP2|MARE2_BOVIN	10	10	10	>sp|Q3SZP2|MARE2_BOVIN Microtubule-associated protein RP/EB family member 2 OS=Bos taurus OX=9913 GN=MAPRE2 PE=2 SV=1	1	10	10	10	7	8	6	7	7	6	9	8	7	9	7	8	9	8	6	7	9	8	7	8	6	7	7	6	9	8	7	9	7	8	9	8	6	7	9	8	7	8	6	7
sp|Q3SZR8|SRSF3_BOVIN	sp|Q3SZR8|SRSF3_BOVIN	5	5	5	>sp|Q3SZR8|SRSF3_BOVIN Serine/arginine-rich splicing factor 3 OS=Bos taurus OX=9913 GN=SRSF3 PE=2 SV=1	1	5	5	5	4	4	3	4	4	5	4	4	4	3	3	5	5	5	5	4	4	5	4	4	3	4	4	5	4	4	4	3	3	5	5	5	5	4	4	5	4	4	3	4
sp|Q3SZV3|EF1G_BOVIN	sp|Q3SZV3|EF1G_BOVIN	6	6	6	>sp|Q3SZV3|EF1G_BOVIN Elongation factor 1-gamma OS=Bos taurus OX=9913 GN=EEF1G PE=2 SV=1	1	6	6	6	6	6	4	4	4	4	6	6	6	6	6	5	5	5	3	3	4	5	6	6	4	4	4	4	6	6	6	6	6	5	5	5	3	3	4	5	6	6	4	4
sp|Q3SZX4|CAH3_BOVIN	sp|Q3SZX4|CAH3_BOVIN	20	20	20	>sp|Q3SZX4|CAH3_BOVIN Carbonic anhydrase 3 OS=Bos taurus OX=9913 GN=CA3 PE=2 SV=3	1	20	20	20	19	19	17	18	17	17	19	20	17	19	17	18	20	20	14	14	19	18	19	19	17	18	17	17	19	20	17	19	17	18	20	20	14	14	19	18	19	19	17	18
sp|Q3T030|PRS6B_BOVIN	sp|Q3T030|PRS6B_BOVIN	4	4	4	>sp|Q3T030|PRS6B_BOVIN 26S proteasome regulatory subunit 6B OS=Bos taurus OX=9913 GN=PSMC4 PE=2 SV=1	1	4	4	4	2	2	3	3	4	3	3	4	4	3	2	4	4	4	1	2	3	2	2	2	3	3	4	3	3	4	4	3	2	4	4	4	1	2	3	2	2	2	3	3
sp|Q3T035|ARPC3_BOVIN	sp|Q3T035|ARPC3_BOVIN	6	6	6	>sp|Q3T035|ARPC3_BOVIN Actin-related protein 2/3 complex subunit 3 OS=Bos taurus OX=9913 GN=ARPC3 PE=1 SV=3	1	6	6	6	6	6	5	6	6	6	5	5	6	5	5	6	6	6	4	4	5	5	6	6	5	6	6	6	5	5	6	5	5	6	6	6	4	4	5	5	6	6	5	6
sp|Q3T054|RAN_BOVIN	sp|Q3T054|RAN_BOVIN	9	9	9	>sp|Q3T054|RAN_BOVIN GTP-binding nuclear protein Ran OS=Bos taurus OX=9913 GN=RAN PE=2 SV=3	1	9	9	9	8	8	8	8	9	8	7	6	5	7	5	6	6	8	4	6	8	8	8	8	8	8	9	8	7	6	5	7	5	6	6	8	4	6	8	8	8	8	8	8
sp|Q3T067|SCPDL_BOVIN	sp|Q3T067|SCPDL_BOVIN	9	9	9	>sp|Q3T067|SCPDL_BOVIN Saccharopine dehydrogenase-like oxidoreductase OS=Bos taurus OX=9913 GN=SCCPDH PE=2 SV=1	1	9	9	9	6	7	6	6	6	7	7	7	8	8	8	8	8	7	4	5	7	7	6	7	6	6	6	7	7	7	8	8	8	8	8	7	4	5	7	7	6	7	6	6
sp|Q3T087|RL11_BOVIN	sp|Q3T087|RL11_BOVIN	4	4	4	>sp|Q3T087|RL11_BOVIN 60S ribosomal protein L11 OS=Bos taurus OX=9913 GN=RPL11 PE=2 SV=3	1	4	4	4	3	4	4	4	3	3	4	3	2	4	3	3	3	3	3	3	3	4	3	4	4	4	3	3	4	3	2	4	3	3	3	3	3	3	3	4	3	4	4	4
sp|Q3T093|NECP1_BOVIN	sp|Q3T093|NECP1_BOVIN	5	5	5	>sp|Q3T093|NECP1_BOVIN Adaptin ear-binding coat-associated protein 1 OS=Bos taurus OX=9913 GN=NECAP1 PE=2 SV=1	1	5	5	5	2	2	1	1	1	2	2	3	3	2	1	2	3	3	3	2	3	1	2	2	1	1	1	2	2	3	3	2	1	2	3	3	3	2	3	1	2	2	1	1
sp|Q3T0B6|C1QBP_BOVIN	sp|Q3T0B6|C1QBP_BOVIN	4	4	4	>sp|Q3T0B6|C1QBP_BOVIN Complement component 1 Q subcomponent-binding protein, mitochondrial OS=Bos taurus OX=9913 GN=C1QBP PE=2 SV=1	1	4	4	4	3	2	3	3	3	3	3	3	3	3	3	3	3	3	3	4	3	3	3	2	3	3	3	3	3	3	3	3	3	3	3	3	3	4	3	3	3	2	3	3
sp|Q3T0C7|STMN1_BOVIN	sp|Q3T0C7|STMN1_BOVIN	15	15	15	>sp|Q3T0C7|STMN1_BOVIN Stathmin OS=Bos taurus OX=9913 GN=STMN1 PE=2 SV=3	1	15	15	15	12	9	9	8	11	12	12	11	10	11	13	11	11	11	10	10	12	12	12	9	9	8	11	12	12	11	10	11	13	11	11	11	10	10	12	12	12	9	9	8
sp|Q3T0D0|HNRPK_BOVIN	sp|Q3T0D0|HNRPK_BOVIN	17	17	17	>sp|Q3T0D0|HNRPK_BOVIN Heterogeneous nuclear ribonucleoprotein K OS=Bos taurus OX=9913 GN=HNRNPK PE=2 SV=1	1	17	17	17	17	16	15	15	13	14	16	17	16	16	16	16	16	16	13	11	16	14	17	16	15	15	13	14	16	17	16	16	16	16	16	16	13	11	16	14	17	16	15	15
sp|Q3T0F5|RAB7A_BOVIN	sp|Q3T0F5|RAB7A_BOVIN	9	9	9	>sp|Q3T0F5|RAB7A_BOVIN Ras-related protein Rab-7a OS=Bos taurus OX=9913 GN=RAB7A PE=2 SV=1	1	9	9	9	5	5	6	6	6	6	6	5	6	6	7	7	7	6	4	4	4	6	5	5	6	6	6	6	6	5	6	6	7	7	7	6	4	4	4	6	5	5	6	6
sp|Q3T0F7|MTPN_BOVIN	sp|Q3T0F7|MTPN_BOVIN	6	6	6	>sp|Q3T0F7|MTPN_BOVIN Myotrophin OS=Bos taurus OX=9913 GN=MTPN PE=1 SV=3	1	6	6	6	4	4	4	4	4	4	5	5	5	5	5	4	4	5	3	4	3	4	4	4	4	4	4	4	5	5	5	5	5	4	4	5	3	4	3	4	4	4	4	4
sp|Q3T0G5|PLPHP_BOVIN	sp|Q3T0G5|PLPHP_BOVIN	5	5	5	>sp|Q3T0G5|PLPHP_BOVIN Pyridoxal phosphate homeostasis protein OS=Bos taurus OX=9913 GN=PLPBP PE=2 SV=1	1	5	5	5	4	4	4	4	4	4	3	4	4	5	5	4	3	4	2	2	5	5	4	4	4	4	4	4	3	4	4	5	5	4	3	4	2	2	5	5	4	4	4	4
sp|Q3T0G8|SYUA_BOVIN	sp|Q3T0G8|SYUA_BOVIN	16	16	12	>sp|Q3T0G8|SYUA_BOVIN Alpha-synuclein OS=Bos taurus OX=9913 GN=SNCA PE=2 SV=1	1	16	16	12	14	14	14	15	13	13	15	15	13	13	13	14	13	14	14	13	13	14	14	14	14	15	13	13	15	15	13	13	13	14	13	14	14	13	13	14	10	10	10	11
sp|Q3T0K2|TCPG_BOVIN	sp|Q3T0K2|TCPG_BOVIN	24	24	24	>sp|Q3T0K2|TCPG_BOVIN T-complex protein 1 subunit gamma OS=Bos taurus OX=9913 GN=CCT3 PE=1 SV=1	1	24	24	24	16	19	19	18	16	17	19	19	17	18	20	17	19	21	14	15	17	18	16	19	19	18	16	17	19	19	17	18	20	17	19	21	14	15	17	18	16	19	19	18
sp|Q3T0M7|RANG_BOVIN	sp|Q3T0M7|RANG_BOVIN	6	6	6	>sp|Q3T0M7|RANG_BOVIN Ran-specific GTPase-activating protein OS=Bos taurus OX=9913 GN=RANBP1 PE=2 SV=1	1	6	6	6	4	3	4	4	4	3	4	5	4	4	5	5	5	5	3	3	6	6	4	3	4	4	4	3	4	5	4	4	5	5	5	5	3	3	6	6	4	3	4	4
sp|Q3T0P6|PGK1_BOVIN	sp|Q3T0P6|PGK1_BOVIN	38	38	38	>sp|Q3T0P6|PGK1_BOVIN Phosphoglycerate kinase 1 OS=Bos taurus OX=9913 GN=PGK1 PE=2 SV=3	1	38	38	38	33	34	35	35	36	36	35	36	35	35	35	35	35	33	30	29	34	37	33	34	35	35	36	36	35	36	35	35	35	35	35	33	30	29	34	37	33	34	35	35
sp|Q3T0Q4|NDKB_BOVIN;sp|P52174|NDKA1_BOVIN	sp|Q3T0Q4|NDKB_BOVIN	8;3	8;3	5;0	>sp|Q3T0Q4|NDKB_BOVIN Nucleoside diphosphate kinase B OS=Bos taurus OX=9913 GN=NME2 PE=1 SV=1	2	8	8	5	8	8	8	8	8	8	8	8	8	8	8	7	8	8	7	6	8	8	8	8	8	8	8	8	8	8	8	8	8	7	8	8	7	6	8	8	5	5	5	5
sp|Q3T0R1|RS18_BOVIN	sp|Q3T0R1|RS18_BOVIN	6	6	6	>sp|Q3T0R1|RS18_BOVIN 40S ribosomal protein S18 OS=Bos taurus OX=9913 GN=RPS18 PE=2 SV=3	1	6	6	6	4	5	4	5	2	2	3	4	4	5	4	4	4	5	3	2	4	3	4	5	4	5	2	2	3	4	4	5	4	4	4	5	3	2	4	3	4	5	4	5
sp|Q3T0R7|THIM_BOVIN	sp|Q3T0R7|THIM_BOVIN	6	6	6	>sp|Q3T0R7|THIM_BOVIN 3-ketoacyl-CoA thiolase, mitochondrial OS=Bos taurus OX=9913 GN=ACAA2 PE=2 SV=1	1	6	6	6	6	5	5	5	4	4	6	6	2	3	4	3	3	4	1	2	3	2	6	5	5	5	4	4	6	6	2	3	4	3	3	4	1	2	3	2	6	5	5	5
sp|Q3T0S6|RL8_BOVIN	sp|Q3T0S6|RL8_BOVIN	4	4	4	>sp|Q3T0S6|RL8_BOVIN 60S ribosomal protein L8 OS=Bos taurus OX=9913 GN=RPL8 PE=1 SV=3	1	4	4	4	3	3	3	3	4	3	4	4	2	3	3	2	1	1	3	3	3	3	3	3	3	3	4	3	4	4	2	3	3	2	1	1	3	3	3	3	3	3	3	3
sp|Q3T0U2|RL14_BOVIN	sp|Q3T0U2|RL14_BOVIN	5	5	5	>sp|Q3T0U2|RL14_BOVIN 60S ribosomal protein L14 OS=Bos taurus OX=9913 GN=RPL14 PE=2 SV=3	1	5	5	5	3	3	4	4	5	5	5	5	3	3	3	4	4	4	3	4	5	5	3	3	4	4	5	5	5	5	3	3	3	4	4	4	3	4	5	5	3	3	4	4
sp|Q3T0V4|RS11_BOVIN	sp|Q3T0V4|RS11_BOVIN	4	4	4	>sp|Q3T0V4|RS11_BOVIN 40S ribosomal protein S11 OS=Bos taurus OX=9913 GN=RPS11 PE=2 SV=3	1	4	4	4	1	0	1	2	3	2	1	2	1	2	0	1	0	1	1	1	3	1	1	0	1	2	3	2	1	2	1	2	0	1	0	1	1	1	3	1	1	0	1	2
sp|Q3T0W4|PP1R7_BOVIN	sp|Q3T0W4|PP1R7_BOVIN	10	10	10	>sp|Q3T0W4|PP1R7_BOVIN Protein phosphatase 1 regulatory subunit 7 OS=Bos taurus OX=9913 GN=PPP1R7 PE=1 SV=1	1	10	10	10	9	8	7	7	8	8	8	8	8	5	7	8	6	6	6	6	6	7	9	8	7	7	8	8	8	8	8	5	7	8	6	6	6	6	6	7	9	8	7	7
sp|Q3T0X5|PSA1_BOVIN	sp|Q3T0X5|PSA1_BOVIN	8	8	8	>sp|Q3T0X5|PSA1_BOVIN Proteasome subunit alpha type-1 OS=Bos taurus OX=9913 GN=PSMA1 PE=1 SV=1	1	8	8	8	7	7	7	7	6	7	7	7	7	6	7	5	7	8	4	5	8	7	7	7	7	7	6	7	7	7	7	6	7	5	7	8	4	5	8	7	7	7	7	7
sp|Q3T0Y5|PSA2_BOVIN	sp|Q3T0Y5|PSA2_BOVIN	5	5	5	>sp|Q3T0Y5|PSA2_BOVIN Proteasome subunit alpha type-2 OS=Bos taurus OX=9913 GN=PSMA2 PE=1 SV=3	1	5	5	5	4	3	3	4	4	4	3	3	4	3	5	4	4	5	2	2	3	3	4	3	3	4	4	4	3	3	4	3	5	4	4	5	2	2	3	3	4	3	3	4
sp|Q3T0Z7|DHPR_BOVIN	sp|Q3T0Z7|DHPR_BOVIN	11	11	11	>sp|Q3T0Z7|DHPR_BOVIN Dihydropteridine reductase OS=Bos taurus OX=9913 GN=QDPR PE=2 SV=1	1	11	11	11	10	11	11	9	9	10	10	8	10	9	10	10	10	10	8	9	10	9	10	11	11	9	9	10	10	8	10	9	10	10	10	10	8	9	10	9	10	11	11	9
sp|Q3T114|RIDA_BOVIN	sp|Q3T114|RIDA_BOVIN	8	8	8	>sp|Q3T114|RIDA_BOVIN 2-iminobutanoate/2-iminopropanoate deaminase OS=Bos taurus OX=9913 GN=RIDA PE=2 SV=3	1	8	8	8	6	7	8	7	7	5	7	7	7	7	6	7	7	6	7	6	6	6	6	7	8	7	7	5	7	7	7	7	6	7	7	6	7	6	6	6	6	7	8	7
sp|Q3T145|MDHC_BOVIN	sp|Q3T145|MDHC_BOVIN	25	25	25	>sp|Q3T145|MDHC_BOVIN Malate dehydrogenase, cytoplasmic OS=Bos taurus OX=9913 GN=MDH1 PE=2 SV=3	1	25	25	25	23	25	23	23	23	24	22	22	23	22	23	22	21	21	20	21	24	24	23	25	23	23	23	24	22	22	23	22	23	22	21	21	20	21	24	24	23	25	23	23
sp|Q3T149|HSPB1_BOVIN	sp|Q3T149|HSPB1_BOVIN	18	18	18	>sp|Q3T149|HSPB1_BOVIN Heat shock protein beta-1 OS=Bos taurus OX=9913 GN=HSPB1 PE=2 SV=1	1	18	18	18	15	12	14	14	14	13	15	16	16	15	16	17	16	16	11	11	13	12	15	12	14	14	14	13	15	16	16	15	16	17	16	16	11	11	13	12	15	12	14	14
sp|Q3T160|NPM_BOVIN	sp|Q3T160|NPM_BOVIN	4	4	4	>sp|Q3T160|NPM_BOVIN Nucleophosmin OS=Bos taurus OX=9913 GN=NPM1 PE=2 SV=1	1	4	4	4	3	4	3	3	4	3	3	4	4	4	4	4	4	4	0	0	3	4	3	4	3	3	4	3	3	4	4	4	4	4	4	4	0	0	3	4	3	4	3	3
sp|Q3T165|PHB1_BOVIN	sp|Q3T165|PHB1_BOVIN	14	14	14	>sp|Q3T165|PHB1_BOVIN Prohibitin 1 OS=Bos taurus OX=9913 GN=PHB1 PE=2 SV=1	1	14	14	14	12	13	13	13	12	13	11	11	11	11	10	9	10	7	8	7	13	10	12	13	13	13	12	13	11	11	11	11	10	9	10	7	8	7	13	10	12	13	13	13
sp|Q3T168|CYBP_BOVIN	sp|Q3T168|CYBP_BOVIN	10	10	10	>sp|Q3T168|CYBP_BOVIN Calcyclin-binding protein OS=Bos taurus OX=9913 GN=CACYBP PE=2 SV=1	1	10	10	10	8	9	7	8	9	9	8	8	4	6	8	8	7	7	3	3	9	9	8	9	7	8	9	9	8	8	4	6	8	8	7	7	3	3	9	9	8	9	7	8
sp|Q3T169|RS3_BOVIN	sp|Q3T169|RS3_BOVIN	5	5	5	>sp|Q3T169|RS3_BOVIN 40S ribosomal protein S3 OS=Bos taurus OX=9913 GN=RPS3 PE=2 SV=1	1	5	5	5	1	3	2	1	3	3	2	3	1	1	2	2	2	3	2	2	2	3	1	3	2	1	3	3	2	3	1	1	2	2	2	3	2	2	2	3	1	3	2	1
sp|Q3T189|SDHB_BOVIN	sp|Q3T189|SDHB_BOVIN	8	8	8	>sp|Q3T189|SDHB_BOVIN Succinate dehydrogenase [ubiquinone] iron-sulfur subunit, mitochondrial OS=Bos taurus OX=9913 GN=SDHB PE=2 SV=1	1	8	8	8	8	7	5	7	6	7	5	7	7	6	6	6	3	6	5	4	7	8	8	7	5	7	6	7	5	7	7	6	6	6	3	6	5	4	7	8	8	7	5	7
sp|Q3ZBA8|NDRG2_BOVIN	sp|Q3ZBA8|NDRG2_BOVIN	14	14	14	>sp|Q3ZBA8|NDRG2_BOVIN Protein NDRG2 OS=Bos taurus OX=9913 GN=NDRG2 PE=2 SV=1	1	14	14	14	12	11	12	12	12	13	14	14	12	12	10	12	14	13	8	7	14	9	12	11	12	12	12	13	14	14	12	12	10	12	14	13	8	7	14	9	12	11	12	12
sp|Q3ZBD7|G6PI_BOVIN;CON__Q3ZBD7	sp|Q3ZBD7|G6PI_BOVIN;CON__Q3ZBD7	32;31	32;31	32;31	>sp|Q3ZBD7|G6PI_BOVIN Glucose-6-phosphate isomerase OS=Bos taurus OX=9913 GN=GPI PE=2 SV=4;>Q3ZBD7 SWISS-PROT:Q3ZBD7 (Bos taurus) Glucose-6-phosphate isomerase	2	32	32	32	31	31	29	29	23	25	30	30	30	31	28	28	30	30	18	20	29	30	31	31	29	29	23	25	30	30	30	31	28	28	30	30	18	20	29	30	31	31	29	29
sp|Q3ZBD9|MARE1_BOVIN	sp|Q3ZBD9|MARE1_BOVIN	5	5	5	>sp|Q3ZBD9|MARE1_BOVIN Microtubule-associated protein RP/EB family member 1 OS=Bos taurus OX=9913 GN=MAPRE1 PE=2 SV=3	1	5	5	5	5	5	4	4	5	5	5	5	4	4	4	4	4	5	5	4	4	5	5	5	4	4	5	5	5	5	4	4	4	4	4	5	5	4	4	5	5	5	4	4
sp|Q3ZBF6|ACADS_BOVIN	sp|Q3ZBF6|ACADS_BOVIN	6	6	6	>sp|Q3ZBF6|ACADS_BOVIN Short-chain specific acyl-CoA dehydrogenase, mitochondrial OS=Bos taurus OX=9913 GN=ACADS PE=1 SV=1	1	6	6	6	4	3	4	4	2	2	4	4	5	5	4	4	3	4	2	2	3	4	4	3	4	4	2	2	4	4	5	5	4	4	3	4	2	2	3	4	4	3	4	4
sp|Q3ZBF7|TEBP_BOVIN	sp|Q3ZBF7|TEBP_BOVIN	4	4	4	>sp|Q3ZBF7|TEBP_BOVIN Prostaglandin E synthase 3 OS=Bos taurus OX=9913 GN=PTGES3 PE=1 SV=1	1	4	4	4	3	3	4	3	3	2	3	4	4	4	3	4	4	4	2	2	2	3	3	3	4	3	3	2	3	4	4	4	3	4	4	4	2	2	2	3	3	3	4	3
sp|Q3ZBF9|PLPP_BOVIN	sp|Q3ZBF9|PLPP_BOVIN	6	6	6	>sp|Q3ZBF9|PLPP_BOVIN Chronophin OS=Bos taurus OX=9913 GN=PDXP PE=1 SV=1	1	6	6	6	3	5	4	5	4	4	6	6	5	5	6	6	6	5	5	5	5	5	3	5	4	5	4	4	6	6	5	5	6	6	6	5	5	5	5	5	3	5	4	5
sp|Q3ZBG0|PSA7_BOVIN	sp|Q3ZBG0|PSA7_BOVIN	5	5	5	>sp|Q3ZBG0|PSA7_BOVIN Proteasome subunit alpha type-7 OS=Bos taurus OX=9913 GN=PSMA7 PE=1 SV=1	1	5	5	5	5	5	5	5	5	5	5	5	5	3	5	4	5	5	4	3	5	5	5	5	5	5	5	5	5	5	5	3	5	4	5	5	4	3	5	5	5	5	5	5
sp|Q3ZBH0|TCPB_BOVIN	sp|Q3ZBH0|TCPB_BOVIN	22	22	22	>sp|Q3ZBH0|TCPB_BOVIN T-complex protein 1 subunit beta OS=Bos taurus OX=9913 GN=CCT2 PE=1 SV=3	1	22	22	22	17	17	13	17	16	17	17	18	15	17	17	19	16	21	12	14	14	15	17	17	13	17	16	17	17	18	15	17	17	19	16	21	12	14	14	15	17	17	13	17
sp|Q3ZBK2|PXL2A_BOVIN	sp|Q3ZBK2|PXL2A_BOVIN	5	5	5	>sp|Q3ZBK2|PXL2A_BOVIN Peroxiredoxin-like 2A OS=Bos taurus OX=9913 GN=PRXL2A PE=2 SV=1	1	5	5	5	4	5	4	4	4	4	4	5	3	4	4	4	3	3	2	4	3	4	4	5	4	4	4	4	4	5	3	4	4	4	3	3	2	4	3	4	4	5	4	4
sp|Q3ZBL4|LZTL1_BOVIN	sp|Q3ZBL4|LZTL1_BOVIN	4	4	4	>sp|Q3ZBL4|LZTL1_BOVIN Leucine zipper transcription factor-like protein 1 OS=Bos taurus OX=9913 GN=LZTFL1 PE=2 SV=1	1	4	4	4	4	4	4	4	4	4	4	3	3	4	4	3	3	3	3	3	4	4	4	4	4	4	4	4	4	3	3	4	4	3	3	3	3	3	4	4	4	4	4	4
sp|Q3ZBQ0|SIR5_BOVIN	sp|Q3ZBQ0|SIR5_BOVIN	6	6	6	>sp|Q3ZBQ0|SIR5_BOVIN NAD-dependent protein deacylase sirtuin-5, mitochondrial OS=Bos taurus OX=9913 GN=SIRT5 PE=2 SV=1	1	6	6	6	5	5	6	6	5	6	6	6	3	2	5	5	5	2	3	4	4	4	5	5	6	6	5	6	6	6	3	2	5	5	5	2	3	4	4	4	5	5	6	6
sp|Q3ZBR9|ERMIN_BOVIN	sp|Q3ZBR9|ERMIN_BOVIN	8	8	8	>sp|Q3ZBR9|ERMIN_BOVIN Ermin OS=Bos taurus OX=9913 GN=ERMN PE=2 SV=1	1	8	8	8	5	6	6	6	6	7	6	7	5	6	6	6	6	6	7	8	6	5	5	6	6	6	6	7	6	7	5	6	6	6	6	6	7	8	6	5	5	6	6	6
sp|Q3ZBT1|TERA_BOVIN	sp|Q3ZBT1|TERA_BOVIN	40	40	40	>sp|Q3ZBT1|TERA_BOVIN Transitional endoplasmic reticulum ATPase OS=Bos taurus OX=9913 GN=VCP PE=2 SV=1	1	40	40	40	32	31	34	32	32	33	33	34	34	35	36	34	33	34	24	22	35	34	32	31	34	32	32	33	33	34	34	35	36	34	33	34	24	22	35	34	32	31	34	32
sp|Q3ZBT5|STX7_BOVIN	sp|Q3ZBT5|STX7_BOVIN	7	7	7	>sp|Q3ZBT5|STX7_BOVIN Syntaxin-7 OS=Bos taurus OX=9913 GN=STX7 PE=2 SV=1	1	7	7	7	6	6	6	6	6	6	7	7	6	7	6	5	6	6	5	5	7	6	6	6	6	6	6	6	7	7	6	7	6	5	6	6	5	5	7	6	6	6	6	6
sp|Q3ZBU2|CISD1_BOVIN	sp|Q3ZBU2|CISD1_BOVIN	6	6	6	>sp|Q3ZBU2|CISD1_BOVIN CDGSH iron-sulfur domain-containing protein 1 OS=Bos taurus OX=9913 GN=CISD1 PE=1 SV=1	1	6	6	6	6	6	6	6	5	6	6	6	6	5	5	5	5	5	5	5	5	4	6	6	6	6	5	6	6	6	6	5	5	5	5	5	5	5	5	4	6	6	6	6
sp|Q3ZBU7|TBB4A_BOVIN	sp|Q3ZBU7|TBB4A_BOVIN	43	10	10	>sp|Q3ZBU7|TBB4A_BOVIN Tubulin beta-4A chain OS=Bos taurus OX=9913 GN=TUBB4A PE=2 SV=1	1	43	10	10	35	36	36	35	35	35	40	39	35	41	42	40	43	42	28	27	36	38	8	8	8	8	8	8	9	9	9	9	9	9	10	9	6	6	9	9	8	8	8	8
sp|Q3ZBV8|SYTC_BOVIN	sp|Q3ZBV8|SYTC_BOVIN	6	6	6	>sp|Q3ZBV8|SYTC_BOVIN Threonine--tRNA ligase 1, cytoplasmic OS=Bos taurus OX=9913 GN=TARS1 PE=2 SV=1	1	6	6	6	6	6	5	5	5	4	6	6	6	5	5	5	5	5	3	4	6	5	6	6	5	5	5	4	6	6	6	5	5	5	5	5	3	4	6	5	6	6	5	5
sp|Q3ZBW5|RHOB_BOVIN	sp|Q3ZBW5|RHOB_BOVIN	10	8	8	>sp|Q3ZBW5|RHOB_BOVIN Rho-related GTP-binding protein RhoB OS=Bos taurus OX=9913 GN=RHOB PE=2 SV=1	1	10	8	8	7	7	8	7	8	8	9	9	8	8	10	9	9	10	5	4	7	7	6	5	6	5	6	6	7	7	6	6	8	7	8	8	5	4	5	5	6	5	6	5
sp|Q3ZBY2|TAGL3_BOVIN	sp|Q3ZBY2|TAGL3_BOVIN	18	18	17	>sp|Q3ZBY2|TAGL3_BOVIN Transgelin-3 OS=Bos taurus OX=9913 GN=TAGLN3 PE=2 SV=1	1	18	18	17	15	14	16	16	16	16	16	17	16	13	17	14	16	15	15	15	14	15	15	14	16	16	16	16	16	17	16	13	17	14	16	15	15	15	14	15	14	13	15	15
sp|Q3ZBY3|CALB2_BOVIN;sp|P04467|CALB1_BOVIN	sp|Q3ZBY3|CALB2_BOVIN	11;1	11;1	11;1	>sp|Q3ZBY3|CALB2_BOVIN Calretinin OS=Bos taurus OX=9913 GN=CALB2 PE=2 SV=1	2	11	11	11	9	7	7	5	8	8	8	6	5	5	8	4	8	6	6	6	6	7	9	7	7	5	8	8	8	6	5	5	8	4	8	6	6	6	6	7	9	7	7	5
sp|Q3ZBZ8|STIP1_BOVIN	sp|Q3ZBZ8|STIP1_BOVIN	37	37	37	>sp|Q3ZBZ8|STIP1_BOVIN Stress-induced-phosphoprotein 1 OS=Bos taurus OX=9913 GN=STIP1 PE=2 SV=1	1	37	37	37	31	28	28	29	31	29	30	30	33	29	33	32	30	32	17	20	31	29	31	28	28	29	31	29	30	30	33	29	33	32	30	32	17	20	31	29	31	28	28	29
sp|Q3ZC07|ACTC_BOVIN;sp|P68138|ACTS_BOVIN;sp|P62739|ACTA_BOVIN;sp|Q5E9B5|ACTH_BOVIN	sp|Q3ZC07|ACTC_BOVIN;sp|P68138|ACTS_BOVIN;sp|P62739|ACTA_BOVIN;sp|Q5E9B5|ACTH_BOVIN	33;31;31;29	14;12;13;11	14;12;13;11	>sp|Q3ZC07|ACTC_BOVIN Actin, alpha cardiac muscle 1 OS=Bos taurus OX=9913 GN=ACTC1 PE=2 SV=1;>sp|P68138|ACTS_BOVIN Actin, alpha skeletal muscle OS=Bos taurus OX=9913 GN=ACTA1 PE=1 SV=1;>sp|P62739|ACTA_BOVIN Actin, aortic smooth muscle OS=Bos taurus OX=9913	4	33	14	14	32	31	26	26	22	23	28	25	25	26	26	27	28	24	18	18	22	20	14	13	8	9	5	6	10	7	8	9	8	8	9	5	3	2	4	3	14	13	8	9
sp|Q3ZC09|ENOB_BOVIN	sp|Q3ZC09|ENOB_BOVIN	11	5	5	>sp|Q3ZC09|ENOB_BOVIN Beta-enolase OS=Bos taurus OX=9913 GN=ENO3 PE=2 SV=1	1	11	5	5	11	11	10	10	10	11	10	10	10	11	11	10	10	11	10	8	11	10	5	5	4	4	4	5	4	4	4	5	5	4	4	5	4	3	5	5	5	5	4	4
sp|Q3ZC13|AP2M1_BOVIN	sp|Q3ZC13|AP2M1_BOVIN	18	18	18	>sp|Q3ZC13|AP2M1_BOVIN AP-2 complex subunit mu OS=Bos taurus OX=9913 GN=AP2M1 PE=1 SV=1	1	18	18	18	15	16	15	15	16	16	17	18	14	15	15	15	14	14	8	8	15	16	15	16	15	15	16	16	17	18	14	15	15	15	14	14	8	8	15	16	15	16	15	15
sp|Q3ZC42|ADHX_BOVIN	sp|Q3ZC42|ADHX_BOVIN	15	15	15	>sp|Q3ZC42|ADHX_BOVIN Alcohol dehydrogenase class-3 OS=Bos taurus OX=9913 GN=ADH5 PE=2 SV=1	1	15	15	15	12	13	13	14	13	13	12	13	12	12	12	11	14	14	9	7	12	13	12	13	13	14	13	13	12	13	12	12	12	11	14	14	9	7	12	13	12	13	13	14
sp|Q3ZC55|ACTN2_BOVIN	sp|Q3ZC55|ACTN2_BOVIN	38	32	30	>sp|Q3ZC55|ACTN2_BOVIN Alpha-actinin-2 OS=Bos taurus OX=9913 GN=ACTN2 PE=2 SV=1	1	38	32	30	21	17	27	29	35	33	26	26	15	17	25	22	18	17	11	10	33	31	16	12	23	24	29	28	20	20	9	11	19	16	12	12	8	7	27	25	14	11	22	22
sp|Q3ZC84|CNDP2_BOVIN	sp|Q3ZC84|CNDP2_BOVIN	7	7	7	>sp|Q3ZC84|CNDP2_BOVIN Cytosolic non-specific dipeptidase OS=Bos taurus OX=9913 GN=CNDP2 PE=2 SV=1	1	7	7	7	5	5	6	6	7	7	7	7	4	5	7	6	7	7	6	6	6	5	5	5	6	6	7	7	7	7	4	5	7	6	7	7	6	6	6	5	5	5	6	6
sp|Q3ZCC8|TPPP3_BOVIN;sp|Q3T077|TPPP2_BOVIN	sp|Q3ZCC8|TPPP3_BOVIN	7;1	7;1	7;1	>sp|Q3ZCC8|TPPP3_BOVIN Tubulin polymerization-promoting protein family member 3 OS=Bos taurus OX=9913 GN=TPPP3 PE=1 SV=1	2	7	7	7	6	7	6	6	7	5	3	4	5	5	7	6	6	6	6	6	6	6	6	7	6	6	7	5	3	4	5	5	7	6	6	6	6	6	6	6	6	7	6	6
sp|Q3ZCD0|CD81_BOVIN	sp|Q3ZCD0|CD81_BOVIN	4	4	4	>sp|Q3ZCD0|CD81_BOVIN CD81 antigen OS=Bos taurus OX=9913 GN=CD81 PE=2 SV=1	1	4	4	4	3	3	3	3	3	3	3	3	3	3	3	3	3	3	3	3	3	3	3	3	3	3	3	3	3	3	3	3	3	3	3	3	3	3	3	3	3	3	3	3
sp|Q3ZCF0|DCTN2_BOVIN	sp|Q3ZCF0|DCTN2_BOVIN	18	18	18	>sp|Q3ZCF0|DCTN2_BOVIN Dynactin subunit 2 OS=Bos taurus OX=9913 GN=DCTN2 PE=2 SV=1	1	18	18	18	15	13	16	15	13	13	15	15	14	16	15	14	16	14	8	9	16	15	15	13	16	15	13	13	15	15	14	16	15	14	16	14	8	9	16	15	15	13	16	15
sp|Q3ZCF3|SKP1_BOVIN	sp|Q3ZCF3|SKP1_BOVIN	7	7	7	>sp|Q3ZCF3|SKP1_BOVIN S-phase kinase-associated protein 1 OS=Bos taurus OX=9913 GN=SKP1 PE=2 SV=1	1	7	7	7	4	5	5	5	5	5	4	4	4	6	4	5	6	5	5	4	5	5	4	5	5	5	5	5	4	4	4	6	4	5	6	5	5	4	5	5	4	5	5	5
sp|Q3ZCF5|OAT_BOVIN	sp|Q3ZCF5|OAT_BOVIN	7	7	7	>sp|Q3ZCF5|OAT_BOVIN Ornithine aminotransferase, mitochondrial OS=Bos taurus OX=9913 GN=OAT PE=2 SV=1	1	7	7	7	4	5	5	4	5	6	5	5	6	4	5	2	3	2	3	2	5	5	4	5	5	4	5	6	5	5	6	4	5	2	3	2	3	2	5	5	4	5	5	4
sp|Q3ZCH0|GRP75_BOVIN	sp|Q3ZCH0|GRP75_BOVIN	32	32	32	>sp|Q3ZCH0|GRP75_BOVIN Stress-70 protein, mitochondrial OS=Bos taurus OX=9913 GN=HSPA9 PE=2 SV=1	1	32	32	32	27	24	26	27	28	27	28	27	29	26	28	26	25	26	21	20	24	27	27	24	26	27	28	27	28	27	29	26	28	26	25	26	21	20	24	27	27	24	26	27
sp|Q3ZCH9|HDHD2_BOVIN	sp|Q3ZCH9|HDHD2_BOVIN	11	11	11	>sp|Q3ZCH9|HDHD2_BOVIN Haloacid dehalogenase-like hydrolase domain-containing protein 2 OS=Bos taurus OX=9913 GN=HDHD2 PE=2 SV=1	1	11	11	11	7	6	8	8	6	6	9	10	9	9	9	10	10	9	4	3	9	8	7	6	8	8	6	6	9	10	9	9	9	10	10	9	4	3	9	8	7	6	8	8
sp|Q3ZCI9|TCPQ_BOVIN	sp|Q3ZCI9|TCPQ_BOVIN	18	18	18	>sp|Q3ZCI9|TCPQ_BOVIN T-complex protein 1 subunit theta OS=Bos taurus OX=9913 GN=CCT8 PE=1 SV=3	1	18	18	18	14	14	12	14	10	12	14	14	11	12	14	12	13	14	13	12	14	13	14	14	12	14	10	12	14	14	11	12	14	12	13	14	13	12	14	13	14	14	12	14
sp|Q3ZCJ2|AK1A1_BOVIN	sp|Q3ZCJ2|AK1A1_BOVIN	14	14	14	>sp|Q3ZCJ2|AK1A1_BOVIN Aldo-keto reductase family 1 member A1 OS=Bos taurus OX=9913 GN=AKR1A1 PE=2 SV=1	1	14	14	14	14	12	13	12	13	12	13	14	11	10	13	12	11	12	9	9	13	13	14	12	13	12	13	12	13	14	11	10	13	12	11	12	9	9	13	13	14	12	13	12
sp|Q3ZCK3|BPNT1_BOVIN	sp|Q3ZCK3|BPNT1_BOVIN	4	4	4	>sp|Q3ZCK3|BPNT1_BOVIN 3(2),5-bisphosphate nucleotidase 1 OS=Bos taurus OX=9913 GN=BPNT1 PE=2 SV=1	1	4	4	4	2	2	3	3	3	3	2	3	2	2	3	2	1	1	3	2	3	4	2	2	3	3	3	3	2	3	2	2	3	2	1	1	3	2	3	4	2	2	3	3
sp|Q3ZCK9|PSA4_BOVIN	sp|Q3ZCK9|PSA4_BOVIN	4	4	4	>sp|Q3ZCK9|PSA4_BOVIN Proteasome subunit alpha type-4 OS=Bos taurus OX=9913 GN=PSMA4 PE=1 SV=1	1	4	4	4	3	2	3	2	2	2	3	2	3	3	3	2	3	3	2	2	3	3	3	2	3	2	2	2	3	2	3	3	3	2	3	3	2	2	3	3	3	2	3	2
sp|Q3ZCL8|SH3L3_BOVIN	sp|Q3ZCL8|SH3L3_BOVIN	6	6	6	>sp|Q3ZCL8|SH3L3_BOVIN SH3 domain-binding glutamic acid-rich-like protein 3 OS=Bos taurus OX=9913 GN=SH3BGRL3 PE=3 SV=1	1	6	6	6	6	5	5	6	5	5	5	6	3	6	5	5	6	6	5	4	5	5	6	5	5	6	5	5	5	6	3	6	5	5	6	6	5	4	5	5	6	5	5	6
sp|Q4PL64|HPCA_BOVIN	sp|Q4PL64|HPCA_BOVIN	13	13	5	>sp|Q4PL64|HPCA_BOVIN Neuron-specific calcium-binding protein hippocalcin OS=Bos taurus OX=9913 GN=HPCA PE=2 SV=3	1	13	13	5	11	10	13	13	11	11	13	12	6	6	6	6	7	6	3	5	9	8	11	10	13	13	11	11	13	12	6	6	6	6	7	6	3	5	9	8	4	4	5	5
sp|Q56JV9|RS3A_BOVIN	sp|Q56JV9|RS3A_BOVIN	9	9	9	>sp|Q56JV9|RS3A_BOVIN 40S ribosomal protein S3a OS=Bos taurus OX=9913 GN=RPS3A PE=2 SV=3	1	9	9	9	6	4	7	7	5	6	6	5	5	6	6	5	6	6	4	4	4	5	6	4	7	7	5	6	6	5	5	6	6	5	6	6	4	4	4	5	6	4	7	7
sp|Q56JW4|APT_BOVIN	sp|Q56JW4|APT_BOVIN	7	7	7	>sp|Q56JW4|APT_BOVIN Adenine phosphoribosyltransferase OS=Bos taurus OX=9913 GN=APRT PE=2 SV=1	1	7	7	7	5	6	7	6	5	6	6	6	6	4	4	5	4	4	3	2	4	4	5	6	7	6	5	6	6	6	6	4	4	5	4	4	3	2	4	4	5	6	7	6
sp|Q56JZ1|RL13_BOVIN	sp|Q56JZ1|RL13_BOVIN	6	6	6	>sp|Q56JZ1|RL13_BOVIN 60S ribosomal protein L13 OS=Bos taurus OX=9913 GN=RPL13 PE=2 SV=3	1	6	6	6	6	5	6	4	3	4	5	5	4	2	1	1	3	4	4	4	3	1	6	5	6	4	3	4	5	5	4	2	1	1	3	4	4	4	3	1	6	5	6	4
sp|Q58CP0|IDH3G_BOVIN	sp|Q58CP0|IDH3G_BOVIN	9	9	9	>sp|Q58CP0|IDH3G_BOVIN Isocitrate dehydrogenase [NAD] subunit gamma, mitochondrial OS=Bos taurus OX=9913 GN=IDH3G PE=2 SV=1	1	9	9	9	6	7	8	8	7	7	8	8	8	6	8	8	8	8	4	4	6	7	6	7	8	8	7	7	8	8	8	6	8	8	8	8	4	4	6	7	6	7	8	8
sp|Q58D08|P5CR3_BOVIN	sp|Q58D08|P5CR3_BOVIN	5	5	5	>sp|Q58D08|P5CR3_BOVIN Pyrroline-5-carboxylate reductase 3 OS=Bos taurus OX=9913 GN=PYCR3 PE=2 SV=1	1	5	5	5	2	4	4	5	3	5	5	4	4	3	4	4	4	4	2	3	4	5	2	4	4	5	3	5	5	4	4	3	4	4	4	4	2	3	4	5	2	4	4	5
sp|Q58D31|DHSO_BOVIN	sp|Q58D31|DHSO_BOVIN	7	7	7	>sp|Q58D31|DHSO_BOVIN Sorbitol dehydrogenase OS=Bos taurus OX=9913 GN=SORD PE=1 SV=3	1	7	7	7	3	4	3	5	3	4	4	5	3	3	5	3	4	4	3	4	4	4	3	4	3	5	3	4	4	5	3	3	5	3	4	4	3	4	4	4	3	4	3	5
sp|Q58D72|ATLA1_BOVIN	sp|Q58D72|ATLA1_BOVIN	13	13	13	>sp|Q58D72|ATLA1_BOVIN Atlastin-1 OS=Bos taurus OX=9913 GN=ATL1 PE=2 SV=2	1	13	13	13	10	10	11	11	10	9	11	11	9	8	11	9	10	9	8	6	12	11	10	10	11	11	10	9	11	11	9	8	11	9	10	9	8	6	12	11	10	10	11	11
sp|Q58DA0|PSMD4_BOVIN	sp|Q58DA0|PSMD4_BOVIN	4	4	4	>sp|Q58DA0|PSMD4_BOVIN 26S proteasome non-ATPase regulatory subunit 4 OS=Bos taurus OX=9913 GN=PSMD4 PE=2 SV=1	1	4	4	4	4	4	3	4	3	3	4	3	3	3	2	4	3	4	2	3	4	4	4	4	3	4	3	3	4	3	3	3	2	4	3	4	2	3	4	4	4	4	3	4
sp|Q58DA5|NTRI_BOVIN	sp|Q58DA5|NTRI_BOVIN	11	8	8	>sp|Q58DA5|NTRI_BOVIN Neurotrimin OS=Bos taurus OX=9913 GN=NTM PE=2 SV=1	1	11	8	8	10	10	11	11	10	10	11	11	10	10	10	10	9	8	10	9	9	10	8	8	8	8	8	8	8	8	8	8	8	8	7	5	8	7	7	8	8	8	8	8
sp|Q58DC0|CPPED_BOVIN	sp|Q58DC0|CPPED_BOVIN	4	4	4	>sp|Q58DC0|CPPED_BOVIN Serine/threonine-protein phosphatase CPPED1 OS=Bos taurus OX=9913 GN=CPPED1 PE=2 SV=1	1	4	4	4	3	3	3	4	3	4	3	4	4	4	4	3	4	4	3	3	3	4	3	3	3	4	3	4	3	4	4	4	4	3	4	4	3	3	3	4	3	3	3	4
sp|Q58DM8|ECHM_BOVIN	sp|Q58DM8|ECHM_BOVIN	13	13	13	>sp|Q58DM8|ECHM_BOVIN Enoyl-CoA hydratase, mitochondrial OS=Bos taurus OX=9913 GN=ECHS1 PE=2 SV=1	1	13	13	13	11	10	11	10	8	7	10	12	9	7	9	9	8	7	7	7	7	7	11	10	11	10	8	7	10	12	9	7	9	9	8	7	7	7	7	7	11	10	11	10
sp|Q58DN4|PPME1_BOVIN	sp|Q58DN4|PPME1_BOVIN	4	4	4	>sp|Q58DN4|PPME1_BOVIN Protein phosphatase methylesterase 1 OS=Bos taurus OX=9913 GN=PPME1 PE=2 SV=3	1	4	4	4	4	3	3	4	3	4	4	4	3	2	3	2	2	2	1	1	3	4	4	3	3	4	3	4	4	4	3	2	3	2	2	2	1	1	3	4	4	3	3	4
sp|Q58DR8|SUCA_BOVIN	sp|Q58DR8|SUCA_BOVIN	11	11	11	>sp|Q58DR8|SUCA_BOVIN Succinate--CoA ligase [ADP/GDP-forming] subunit alpha, mitochondrial OS=Bos taurus OX=9913 GN=SUCLG1 PE=2 SV=3	1	11	11	11	7	9	8	8	6	8	9	9	8	8	10	10	9	9	5	5	6	7	7	9	8	8	6	8	9	9	8	8	10	10	9	9	5	5	6	7	7	9	8	8
sp|Q58DS9|RAB5C_BOVIN	sp|Q58DS9|RAB5C_BOVIN	7	7	5	>sp|Q58DS9|RAB5C_BOVIN Ras-related protein Rab-5C OS=Bos taurus OX=9913 GN=RAB5C PE=2 SV=1	1	7	7	5	5	5	7	6	6	7	6	6	7	6	7	5	7	6	6	6	7	7	5	5	7	6	6	7	6	6	7	6	7	5	7	6	6	6	7	7	3	3	5	4
sp|Q58DT1|RL7_BOVIN	sp|Q58DT1|RL7_BOVIN	4	4	4	>sp|Q58DT1|RL7_BOVIN 60S ribosomal protein L7 OS=Bos taurus OX=9913 GN=RPL7 PE=2 SV=1	1	4	4	4	3	2	3	2	1	1	4	4	3	3	4	4	4	4	1	1	2	2	3	2	3	2	1	1	4	4	3	3	4	4	4	4	1	1	2	2	3	2	3	2
sp|Q58DU7|SH3L1_BOVIN	sp|Q58DU7|SH3L1_BOVIN	4	4	4	>sp|Q58DU7|SH3L1_BOVIN SH3 domain-binding glutamic acid-rich-like protein OS=Bos taurus OX=9913 GN=SH3BGRL PE=3 SV=1	1	4	4	4	2	2	2	4	2	2	2	1	3	3	2	2	4	4	3	4	3	3	2	2	2	4	2	2	2	1	3	3	2	2	4	4	3	4	3	3	2	2	2	4
sp|Q58DW0|RL4_BOVIN	sp|Q58DW0|RL4_BOVIN	6	6	6	>sp|Q58DW0|RL4_BOVIN 60S ribosomal protein L4 OS=Bos taurus OX=9913 GN=RPL4 PE=2 SV=3	1	6	6	6	5	5	5	5	5	5	5	5	6	6	6	5	6	6	1	0	5	5	5	5	5	5	5	5	5	5	6	6	6	5	6	6	1	0	5	5	5	5	5	5
sp|Q59A32|PUR2_BOVIN	sp|Q59A32|PUR2_BOVIN	10	10	10	>sp|Q59A32|PUR2_BOVIN Trifunctional purine biosynthetic protein adenosine-3 OS=Bos taurus OX=9913 GN=GART PE=2 SV=1	1	10	10	10	7	7	8	6	9	8	8	7	8	8	10	8	9	10	5	2	8	8	7	7	8	6	9	8	8	7	8	8	10	8	9	10	5	2	8	8	7	7	8	6
sp|Q59HJ6|LONM_BOVIN	sp|Q59HJ6|LONM_BOVIN	5	5	5	>sp|Q59HJ6|LONM_BOVIN Lon protease homolog, mitochondrial OS=Bos taurus OX=9913 GN=LONP1 PE=1 SV=1	1	5	5	5	2	4	3	4	4	5	4	5	3	2	3	4	3	5	2	2	3	4	2	4	3	4	4	5	4	5	3	2	3	4	3	5	2	2	3	4	2	4	3	4
sp|Q5BIN5|PIN1_BOVIN	sp|Q5BIN5|PIN1_BOVIN	5	5	5	>sp|Q5BIN5|PIN1_BOVIN Peptidyl-prolyl cis-trans isomerase NIMA-interacting 1 OS=Bos taurus OX=9913 GN=PIN1 PE=2 SV=1	1	5	5	5	4	4	4	5	2	2	5	5	2	1	4	4	5	5	4	4	3	3	4	4	4	5	2	2	5	5	2	1	4	4	5	5	4	4	3	3	4	4	4	5
sp|Q5E946|PARK7_BOVIN	sp|Q5E946|PARK7_BOVIN	20	20	20	>sp|Q5E946|PARK7_BOVIN Parkinson disease protein 7 homolog OS=Bos taurus OX=9913 GN=PARK7 PE=2 SV=1	1	20	20	20	16	16	15	16	16	14	18	18	17	18	18	16	18	16	14	14	17	16	16	16	15	16	16	14	18	18	17	18	18	16	18	16	14	14	17	16	16	16	15	16
sp|Q5E947|PRDX1_BOVIN	sp|Q5E947|PRDX1_BOVIN	17	17	14	>sp|Q5E947|PRDX1_BOVIN Peroxiredoxin-1 OS=Bos taurus OX=9913 GN=PRDX1 PE=2 SV=1	1	17	17	14	16	16	16	16	16	16	17	17	16	16	17	17	16	16	7	7	17	15	16	16	16	16	16	16	17	17	16	16	17	17	16	16	7	7	17	15	13	13	13	13
sp|Q5E948|OCAD1_BOVIN	sp|Q5E948|OCAD1_BOVIN	4	4	4	>sp|Q5E948|OCAD1_BOVIN OCIA domain-containing protein 1 OS=Bos taurus OX=9913 GN=Ociad1 PE=2 SV=1	1	4	4	4	2	0	2	1	1	1	3	3	2	1	2	1	1	1	2	3	0	1	2	0	2	1	1	1	3	3	2	1	2	1	1	1	2	3	0	1	2	0	2	1
sp|Q5E951|TBCB_BOVIN	sp|Q5E951|TBCB_BOVIN	5	5	5	>sp|Q5E951|TBCB_BOVIN Tubulin-folding cofactor B OS=Bos taurus OX=9913 GN=TBCB PE=2 SV=1	1	5	5	5	5	5	3	4	4	3	5	4	3	3	4	4	4	4	3	4	4	4	5	5	3	4	4	3	5	4	3	3	4	4	4	4	3	4	4	4	5	5	3	4
sp|Q5E954|DNJA1_BOVIN	sp|Q5E954|DNJA1_BOVIN	8	8	8	>sp|Q5E954|DNJA1_BOVIN DnaJ homolog subfamily A member 1 OS=Bos taurus OX=9913 GN=DNAJA1 PE=2 SV=2	1	8	8	8	6	6	7	7	6	7	6	6	4	5	7	8	6	6	6	4	5	5	6	6	7	7	6	7	6	6	4	5	7	8	6	6	6	4	5	5	6	6	7	7
sp|Q5E956|TPIS_BOVIN	sp|Q5E956|TPIS_BOVIN	28	28	28	>sp|Q5E956|TPIS_BOVIN Triosephosphate isomerase OS=Bos taurus OX=9913 GN=TPI1 PE=2 SV=3	1	28	28	28	26	26	27	27	26	26	27	27	27	26	28	28	28	28	21	20	26	25	26	26	27	27	26	26	27	27	27	26	28	28	28	28	21	20	26	25	26	26	27	27
sp|Q5E958|RS8_BOVIN	sp|Q5E958|RS8_BOVIN	4	4	4	>sp|Q5E958|RS8_BOVIN 40S ribosomal protein S8 OS=Bos taurus OX=9913 GN=RPS8 PE=2 SV=3	1	4	4	4	2	3	2	2	2	1	1	2	1	2	2	2	3	2	0	0	2	3	2	3	2	2	2	1	1	2	1	2	2	2	3	2	0	0	2	3	2	3	2	2
sp|Q5E959|STRAP_BOVIN	sp|Q5E959|STRAP_BOVIN	5	5	5	>sp|Q5E959|STRAP_BOVIN Serine-threonine kinase receptor-associated protein OS=Bos taurus OX=9913 GN=STRAP PE=2 SV=1	1	5	5	5	4	5	4	5	4	4	4	4	4	4	4	4	4	5	4	4	5	5	4	5	4	5	4	4	4	4	4	4	4	4	4	5	4	4	5	5	4	5	4	5
sp|Q5E963|ARP5L_BOVIN	sp|Q5E963|ARP5L_BOVIN	4	4	4	>sp|Q5E963|ARP5L_BOVIN Actin-related protein 2/3 complex subunit 5-like protein OS=Bos taurus OX=9913 GN=ARPC5L PE=2 SV=1	1	4	4	4	3	3	3	3	3	3	3	4	3	3	3	2	1	3	2	2	4	3	3	3	3	3	3	3	3	4	3	3	3	2	1	3	2	2	4	3	3	3	3	3
sp|Q5E973|RL18_BOVIN	sp|Q5E973|RL18_BOVIN	4	4	4	>sp|Q5E973|RL18_BOVIN 60S ribosomal protein L18 OS=Bos taurus OX=9913 GN=RPL18 PE=2 SV=3	1	4	4	4	2	2	2	2	2	2	3	3	3	3	4	4	3	3	2	2	1	1	2	2	2	2	2	2	3	3	3	3	4	4	3	3	2	2	1	1	2	2	2	2
sp|Q5E983|EF1B_BOVIN	sp|Q5E983|EF1B_BOVIN	4	4	4	>sp|Q5E983|EF1B_BOVIN Elongation factor 1-beta OS=Bos taurus OX=9913 GN=EEF1B PE=2 SV=3	1	4	4	4	3	4	2	4	2	3	2	2	2	2	2	1	1	3	3	4	2	3	3	4	2	4	2	3	2	2	2	2	2	1	1	3	3	4	2	3	3	4	2	4
sp|Q5E984|TCTP_BOVIN	sp|Q5E984|TCTP_BOVIN	5	5	5	>sp|Q5E984|TCTP_BOVIN Translationally-controlled tumor protein OS=Bos taurus OX=9913 GN=TPT1 PE=2 SV=1	1	5	5	5	4	2	4	3	4	4	4	3	5	3	3	3	3	4	1	1	3	3	4	2	4	3	4	4	4	3	5	3	3	3	3	4	1	1	3	3	4	2	4	3
sp|Q5E995|RS6_BOVIN	sp|Q5E995|RS6_BOVIN	4	4	4	>sp|Q5E995|RS6_BOVIN 40S ribosomal protein S6 OS=Bos taurus OX=9913 GN=RPS6 PE=2 SV=1	1	4	4	4	2	3	1	2	4	1	3	4	3	2	2	1	4	3	1	2	2	1	2	3	1	2	4	1	3	4	3	2	2	1	4	3	1	2	2	1	2	3	1	2
sp|Q5E997|CAZA2_BOVIN	sp|Q5E997|CAZA2_BOVIN	7	7	6	>sp|Q5E997|CAZA2_BOVIN F-actin-capping protein subunit alpha-2 OS=Bos taurus OX=9913 GN=CAPZA2 PE=1 SV=3	1	7	7	6	7	7	7	6	6	6	7	7	6	4	7	7	6	7	5	4	7	7	7	7	7	6	6	6	7	7	6	4	7	7	6	7	5	4	7	7	6	6	6	5
sp|Q5E9A3|PCBP1_BOVIN;sp|Q0VCU0|PCBP4_BOVIN	sp|Q5E9A3|PCBP1_BOVIN	12;1	12;1	12;1	>sp|Q5E9A3|PCBP1_BOVIN Poly(rC)-binding protein 1 OS=Bos taurus OX=9913 GN=PCBP1 PE=2 SV=1	2	12	12	12	9	10	9	10	10	9	11	10	7	11	12	11	10	11	7	8	9	10	9	10	9	10	10	9	11	10	7	11	12	11	10	11	7	8	9	10	9	10	9	10
sp|Q5E9B1|LDHB_BOVIN	sp|Q5E9B1|LDHB_BOVIN	23	23	19	>sp|Q5E9B1|LDHB_BOVIN L-lactate dehydrogenase B chain OS=Bos taurus OX=9913 GN=LDHB PE=2 SV=4	1	23	23	19	20	21	21	21	20	20	22	22	21	22	22	21	22	22	17	19	21	21	20	21	21	21	20	20	22	22	21	22	22	21	22	22	17	19	21	21	17	18	17	17
sp|Q5E9D3|MIC19_BOVIN	sp|Q5E9D3|MIC19_BOVIN	10	10	10	>sp|Q5E9D3|MIC19_BOVIN MICOS complex subunit MIC19 OS=Bos taurus OX=9913 GN=CHCHD3 PE=2 SV=1	1	10	10	10	9	7	8	8	5	6	9	9	4	8	6	6	7	7	7	7	8	5	9	7	8	8	5	6	9	9	4	8	6	6	7	7	7	7	8	5	9	7	8	8
sp|Q5E9D5|DEST_BOVIN	sp|Q5E9D5|DEST_BOVIN	13	10	10	>sp|Q5E9D5|DEST_BOVIN Destrin OS=Bos taurus OX=9913 GN=DSTN PE=2 SV=3	1	13	10	10	12	12	12	10	10	9	13	10	12	9	12	10	10	10	4	2	11	8	10	10	9	8	7	6	10	8	9	6	9	8	9	8	3	1	8	6	10	10	9	8
sp|Q5E9F5|TAGL2_BOVIN	sp|Q5E9F5|TAGL2_BOVIN	11	10	10	>sp|Q5E9F5|TAGL2_BOVIN Transgelin-2 OS=Bos taurus OX=9913 GN=TAGLN2 PE=2 SV=3	1	11	10	10	10	8	9	7	8	7	9	9	8	9	9	8	7	8	9	9	9	8	9	7	8	6	7	6	8	8	7	8	8	7	6	7	8	8	8	7	9	7	8	6
sp|Q5E9F7|COF1_BOVIN	sp|Q5E9F7|COF1_BOVIN	21	21	16	>sp|Q5E9F7|COF1_BOVIN Cofilin-1 OS=Bos taurus OX=9913 GN=CFL1 PE=2 SV=3	1	21	21	16	18	17	19	18	15	16	19	19	19	20	18	17	16	16	13	10	19	17	18	17	19	18	15	16	19	19	19	20	18	17	16	16	13	10	19	17	15	14	15	15
sp|Q5E9F9|PRS7_BOVIN	sp|Q5E9F9|PRS7_BOVIN	4	4	4	>sp|Q5E9F9|PRS7_BOVIN 26S proteasome regulatory subunit 7 OS=Bos taurus OX=9913 GN=PSMC2 PE=2 SV=3	1	4	4	4	4	4	4	4	4	4	4	3	3	3	3	3	3	3	4	4	3	3	4	4	4	4	4	4	4	3	3	3	3	3	3	3	4	4	3	3	4	4	4	4
sp|Q5E9I6|ARF3_BOVIN;sp|P84080|ARF1_BOVIN;sp|P84081|ARF2_BOVIN	sp|Q5E9I6|ARF3_BOVIN;sp|P84080|ARF1_BOVIN	13;12;6	13;12;6	11;10;4	>sp|Q5E9I6|ARF3_BOVIN ADP-ribosylation factor 3 OS=Bos taurus OX=9913 GN=ARF3 PE=2 SV=3;>sp|P84080|ARF1_BOVIN ADP-ribosylation factor 1 OS=Bos taurus OX=9913 GN=ARF1 PE=1 SV=2	3	13	13	11	10	9	9	10	9	9	12	12	8	7	9	9	11	10	3	5	10	10	10	9	9	10	9	9	12	12	8	7	9	9	11	10	3	5	10	10	8	7	7	8
sp|Q5E9M1|PRAF3_BOVIN	sp|Q5E9M1|PRAF3_BOVIN	4	4	4	>sp|Q5E9M1|PRAF3_BOVIN PRA1 family protein 3 OS=Bos taurus OX=9913 GN=ARL6IP5 PE=2 SV=1	1	4	4	4	3	2	3	2	2	3	3	2	2	2	3	3	3	3	2	3	3	3	3	2	3	2	2	3	3	2	2	2	3	3	3	3	2	3	3	3	3	2	3	2
sp|Q5E9M8|SFXN1_BOVIN	sp|Q5E9M8|SFXN1_BOVIN	13	13	11	>sp|Q5E9M8|SFXN1_BOVIN Sideroflexin-1 OS=Bos taurus OX=9913 GN=SFXN1 PE=2 SV=3	1	13	13	11	12	12	12	12	12	12	11	12	10	9	10	10	10	10	7	9	10	12	12	12	12	12	12	12	11	12	10	9	10	10	10	10	7	9	10	12	10	10	10	10
sp|Q5E9R3|EHD1_BOVIN	sp|Q5E9R3|EHD1_BOVIN	6	6	6	>sp|Q5E9R3|EHD1_BOVIN EH domain-containing protein 1 OS=Bos taurus OX=9913 GN=EHD1 PE=1 SV=1	1	6	6	6	4	5	4	5	4	6	4	4	5	4	4	5	4	4	2	3	3	3	4	5	4	5	4	6	4	4	5	4	4	5	4	4	2	3	3	3	4	5	4	5
sp|Q5E9T9|RTCB_BOVIN	sp|Q5E9T9|RTCB_BOVIN	7	7	7	>sp|Q5E9T9|RTCB_BOVIN RNA-splicing ligase RtcB homolog OS=Bos taurus OX=9913 GN=RTCB PE=2 SV=1	1	7	7	7	4	1	4	4	2	3	7	6	3	2	5	4	7	5	3	3	4	4	4	1	4	4	2	3	7	6	3	2	5	4	7	5	3	3	4	4	4	1	4	4
sp|Q5EA61|KCRB_BOVIN;sp|Q9XSC6|KCRM_BOVIN	sp|Q5EA61|KCRB_BOVIN	36;1	36;1	36;1	>sp|Q5EA61|KCRB_BOVIN Creatine kinase B-type OS=Bos taurus OX=9913 GN=CKB PE=1 SV=1	2	36	36	36	31	30	28	27	29	29	31	31	32	32	33	32	33	32	24	22	31	31	31	30	28	27	29	29	31	31	32	32	33	32	33	32	24	22	31	31	31	30	28	27
sp|Q5EA88|GPDA_BOVIN	sp|Q5EA88|GPDA_BOVIN	14	14	14	>sp|Q5EA88|GPDA_BOVIN Glycerol-3-phosphate dehydrogenase [NAD(+)], cytoplasmic OS=Bos taurus OX=9913 GN=GPD1 PE=2 SV=3	1	14	14	14	9	9	10	9	8	10	9	8	13	11	12	10	12	11	5	3	13	13	9	9	10	9	8	10	9	8	13	11	12	10	12	11	5	3	13	13	9	9	10	9
sp|Q5EAC6|CDC37_BOVIN	sp|Q5EAC6|CDC37_BOVIN	10	10	10	>sp|Q5EAC6|CDC37_BOVIN Hsp90 co-chaperone Cdc37 OS=Bos taurus OX=9913 GN=CDC37 PE=2 SV=1	1	10	10	10	8	8	8	7	8	7	8	7	8	8	8	8	8	8	6	6	8	8	8	8	8	7	8	7	8	7	8	8	8	8	8	8	6	6	8	8	8	8	8	7
sp|Q5EAD0|BAIP2_BOVIN	sp|Q5EAD0|BAIP2_BOVIN	11	11	11	>sp|Q5EAD0|BAIP2_BOVIN Brain-specific angiogenesis inhibitor 1-associated protein 2 OS=Bos taurus OX=9913 GN=BAIAP2 PE=2 SV=1	1	11	11	11	5	6	7	8	7	7	7	7	4	4	4	4	8	4	4	5	5	7	5	6	7	8	7	7	7	7	4	4	4	4	8	4	4	5	5	7	5	6	7	8
sp|Q5EAD2|SERA_BOVIN	sp|Q5EAD2|SERA_BOVIN	19	19	19	>sp|Q5EAD2|SERA_BOVIN D-3-phosphoglycerate dehydrogenase OS=Bos taurus OX=9913 GN=PHGDH PE=2 SV=3	1	19	19	19	17	15	16	15	13	13	16	14	16	12	13	16	15	15	11	12	17	17	17	15	16	15	13	13	16	14	16	12	13	16	15	15	11	12	17	17	17	15	16	15
sp|Q5EAD4|ACDSB_BOVIN	sp|Q5EAD4|ACDSB_BOVIN	4	4	4	>sp|Q5EAD4|ACDSB_BOVIN Short/branched chain specific acyl-CoA dehydrogenase, mitochondrial OS=Bos taurus OX=9913 GN=ACADSB PE=2 SV=1	1	4	4	4	3	3	4	4	3	2	4	3	3	3	3	3	2	3	3	3	3	2	3	3	4	4	3	2	4	3	3	3	3	3	2	3	3	3	3	2	3	3	4	4
sp|Q5KR47|TPM3_BOVIN	sp|Q5KR47|TPM3_BOVIN	26	13	13	>sp|Q5KR47|TPM3_BOVIN Tropomyosin alpha-3 chain OS=Bos taurus OX=9913 GN=TPM3 PE=2 SV=1	1	26	13	13	24	25	21	20	18	18	21	20	22	22	23	23	21	23	17	17	21	18	11	12	11	10	9	10	11	10	11	11	13	13	11	12	9	9	11	9	11	12	11	10
sp|Q5KR49|TPM1_BOVIN	sp|Q5KR49|TPM1_BOVIN	28	13	11	>sp|Q5KR49|TPM1_BOVIN Tropomyosin alpha-1 chain OS=Bos taurus OX=9913 GN=TPM1 PE=2 SV=1	1	28	13	11	27	26	19	18	16	14	20	21	20	21	21	21	19	21	12	12	17	18	13	12	8	7	7	6	9	9	9	10	9	10	8	9	3	4	7	8	11	10	7	6
sp|Q5W9D7|QKI_BOVIN	sp|Q5W9D7|QKI_BOVIN	5	5	5	>sp|Q5W9D7|QKI_BOVIN Protein quaking OS=Bos taurus OX=9913 GN=QKI PE=2 SV=1	1	5	5	5	2	3	3	3	4	4	3	3	2	3	4	3	4	4	4	4	3	3	2	3	3	3	4	4	3	3	2	3	4	3	4	4	4	4	3	3	2	3	3	3
sp|Q6B855|TKT_BOVIN	sp|Q6B855|TKT_BOVIN	29	29	29	>sp|Q6B855|TKT_BOVIN Transketolase OS=Bos taurus OX=9913 GN=TKT PE=2 SV=1	1	29	29	29	26	24	25	24	21	22	24	24	25	25	26	25	27	27	20	20	23	24	26	24	25	24	21	22	24	24	25	25	26	25	27	27	20	20	23	24	26	24	25	24
sp|Q6B856|TBB2B_BOVIN	sp|Q6B856|TBB2B_BOVIN	45	13	10	>sp|Q6B856|TBB2B_BOVIN Tubulin beta-2B chain OS=Bos taurus OX=9913 GN=TUBB2B PE=1 SV=2	1	45	13	10	37	38	38	36	36	37	43	41	38	43	43	41	45	45	32	32	37	38	12	12	12	12	11	12	13	13	12	12	12	12	13	13	11	11	12	12	9	9	9	9
sp|Q6EWQ7|IF5A1_BOVIN	sp|Q6EWQ7|IF5A1_BOVIN	4	4	4	>sp|Q6EWQ7|IF5A1_BOVIN Eukaryotic translation initiation factor 5A-1 OS=Bos taurus OX=9913 GN=EIF5A PE=2 SV=3	1	4	4	4	4	4	4	4	4	4	4	4	4	4	4	4	4	4	2	2	4	4	4	4	4	4	4	4	4	4	4	4	4	4	4	4	2	2	4	4	4	4	4	4
sp|Q6Q137|SEPT7_BOVIN	sp|Q6Q137|SEPT7_BOVIN	36	36	36	>sp|Q6Q137|SEPT7_BOVIN Septin-7 OS=Bos taurus OX=9913 GN=SEPTIN7 PE=2 SV=2	1	36	36	36	30	29	31	31	27	26	33	30	28	31	30	32	28	31	24	21	27	29	30	29	31	31	27	26	33	30	28	31	30	32	28	31	24	21	27	29	30	29	31	31
sp|Q6QRN6|NNRE_BOVIN	sp|Q6QRN6|NNRE_BOVIN	5	5	5	>sp|Q6QRN6|NNRE_BOVIN NAD(P)H-hydrate epimerase OS=Bos taurus OX=9913 GN=NAXE PE=2 SV=1	1	5	5	5	5	5	5	5	4	5	5	5	5	5	4	4	4	4	3	3	5	5	5	5	5	5	4	5	5	5	5	5	4	4	4	4	3	3	5	5	5	5	5	5
sp|Q71SP7|FAS_BOVIN	sp|Q71SP7|FAS_BOVIN	28	28	28	>sp|Q71SP7|FAS_BOVIN Fatty acid synthase OS=Bos taurus OX=9913 GN=FASN PE=1 SV=1	1	28	28	28	21	18	21	23	14	16	23	21	15	17	20	20	20	21	10	9	18	21	21	18	21	23	14	16	23	21	15	17	20	20	20	21	10	9	18	21	21	18	21	23
sp|Q76LV1|HS90B_BOVIN	sp|Q76LV1|HS90B_BOVIN	37	21	20	>sp|Q76LV1|HS90B_BOVIN Heat shock protein HSP 90-beta OS=Bos taurus OX=9913 GN=HSP90AB1 PE=2 SV=3	1	37	21	20	29	30	31	29	31	32	31	33	32	32	29	31	30	29	28	26	29	31	15	14	16	15	16	17	16	18	17	16	17	16	16	16	15	14	16	17	14	14	15	14
sp|Q76LV2|HS90A_BOVIN	sp|Q76LV2|HS90A_BOVIN	59	59	43	>sp|Q76LV2|HS90A_BOVIN Heat shock protein HSP 90-alpha OS=Bos taurus OX=9913 GN=HSP90AA1 PE=1 SV=3	1	59	59	43	49	47	52	49	49	48	54	54	55	52	50	51	53	53	36	33	48	50	49	47	52	49	49	48	54	54	55	52	50	51	53	53	36	33	48	50	35	31	37	35
sp|Q7SIH1|A2MG_BOVIN;CON__ENSEMBL:ENSBTAP00000024146	sp|Q7SIH1|A2MG_BOVIN;CON__ENSEMBL:ENSBTAP00000024146	31;30	31;30	31;30	>sp|Q7SIH1|A2MG_BOVIN Alpha-2-macroglobulin OS=Bos taurus OX=9913 GN=A2M PE=1 SV=2;>ENSEMBL:ENSBTAP00000024146 (Bos taurus) similar to alpha-2-macroglobulin isoform 1	2	31	31	31	26	25	14	13	7	7	20	21	30	30	27	27	8	10	6	7	13	8	26	25	14	13	7	7	20	21	30	30	27	27	8	10	6	7	13	8	26	25	14	13
sp|Q865S1|AP3D1_BOVIN	sp|Q865S1|AP3D1_BOVIN	5	5	5	>sp|Q865S1|AP3D1_BOVIN AP-3 complex subunit delta-1 OS=Bos taurus OX=9913 GN=AP3D1 PE=1 SV=2	1	5	5	5	4	4	4	4	3	3	3	3	3	3	5	5	4	3	2	2	4	3	4	4	4	4	3	3	3	3	3	3	5	5	4	3	2	2	4	3	4	4	4	4
sp|Q8HXG5|NDUBB_BOVIN	sp|Q8HXG5|NDUBB_BOVIN	4	4	4	>sp|Q8HXG5|NDUBB_BOVIN NADH dehydrogenase [ubiquinone] 1 beta subcomplex subunit 11, mitochondrial OS=Bos taurus OX=9913 GN=NDUFB11 PE=1 SV=2	1	4	4	4	3	3	3	3	3	3	3	3	2	2	4	2	1	1	1	1	2	3	3	3	3	3	3	3	3	3	2	2	4	2	1	1	1	1	2	3	3	3	3	3
sp|Q8MKF0|L2GL1_BOVIN	sp|Q8MKF0|L2GL1_BOVIN	7	7	7	>sp|Q8MKF0|L2GL1_BOVIN Lethal(2) giant larvae protein homolog 1 OS=Bos taurus OX=9913 GN=LLGL1 PE=2 SV=1	1	7	7	7	7	7	7	7	4	4	7	6	6	6	7	6	7	7	5	6	6	7	7	7	7	7	4	4	7	6	6	6	7	6	7	7	5	6	6	7	7	7	7	7
sp|Q8WN95|ITPR3_BOVIN	sp|Q8WN95|ITPR3_BOVIN	4	4	4	>sp|Q8WN95|ITPR3_BOVIN Inositol 1,4,5-trisphosphate receptor type 3 OS=Bos taurus OX=9913 GN=ITPR3 PE=2 SV=1	1	4	4	4	2	3	2	3	3	3	4	2	3	3	3	3	2	2	2	2	2	3	2	3	2	3	3	3	4	2	3	3	3	3	2	2	2	2	2	3	2	3	2	3
sp|Q92176|COR1A_BOVIN	sp|Q92176|COR1A_BOVIN	17	17	17	>sp|Q92176|COR1A_BOVIN Coronin-1A OS=Bos taurus OX=9913 GN=CORO1A PE=1 SV=3	1	17	17	17	12	13	15	16	14	14	14	13	12	12	13	13	15	12	13	10	14	12	12	13	15	16	14	14	14	13	12	12	13	13	15	12	13	10	14	12	12	13	15	16
sp|Q95140|RLA0_BOVIN	sp|Q95140|RLA0_BOVIN	5	5	5	>sp|Q95140|RLA0_BOVIN 60S acidic ribosomal protein P0 OS=Bos taurus OX=9913 GN=RPLP0 PE=2 SV=3	1	5	5	5	4	4	4	4	4	4	5	5	4	4	4	5	4	4	3	4	3	4	4	4	4	4	4	4	5	5	4	4	4	5	4	4	3	4	3	4	4	4	4	4
sp|Q95KV7|NDUAD_BOVIN	sp|Q95KV7|NDUAD_BOVIN	6	6	6	>sp|Q95KV7|NDUAD_BOVIN NADH dehydrogenase [ubiquinone] 1 alpha subcomplex subunit 13 OS=Bos taurus OX=9913 GN=NDUFA13 PE=1 SV=3	1	6	6	6	4	4	4	4	5	4	4	4	4	2	4	3	3	5	2	2	4	3	4	4	4	4	5	4	4	4	4	2	4	3	3	5	2	2	4	3	4	4	4	4
sp|Q95M18|ENPL_BOVIN	sp|Q95M18|ENPL_BOVIN	22	21	21	>sp|Q95M18|ENPL_BOVIN Endoplasmin OS=Bos taurus OX=9913 GN=HSP90B1 PE=2 SV=1	1	22	21	21	17	16	16	17	17	16	16	17	15	15	14	17	17	14	8	9	12	16	16	16	15	16	16	15	15	16	15	15	14	17	16	14	7	8	12	15	16	16	15	16
sp|Q9BGI0|GABT_BOVIN	sp|Q9BGI0|GABT_BOVIN	12	12	12	>sp|Q9BGI0|GABT_BOVIN 4-aminobutyrate aminotransferase, mitochondrial OS=Bos taurus OX=9913 GN=ABAT PE=2 SV=1	1	12	12	12	8	9	7	10	11	12	7	8	9	8	9	7	7	7	8	8	10	9	8	9	7	10	11	12	7	8	9	8	9	7	7	7	8	8	10	9	8	9	7	10
sp|Q9BGI1|PRDX5_BOVIN	sp|Q9BGI1|PRDX5_BOVIN	7	7	7	>sp|Q9BGI1|PRDX5_BOVIN Peroxiredoxin-5, mitochondrial OS=Bos taurus OX=9913 GN=PRDX5 PE=2 SV=2	1	7	7	7	6	5	5	6	6	6	6	6	5	4	7	5	6	6	5	5	6	5	6	5	5	6	6	6	6	6	5	4	7	5	6	6	5	5	6	5	6	5	5	6
sp|Q9BGI3|PRDX2_BOVIN	sp|Q9BGI3|PRDX2_BOVIN	15	15	15	>sp|Q9BGI3|PRDX2_BOVIN Peroxiredoxin-2 OS=Bos taurus OX=9913 GN=PRDX2 PE=2 SV=1	1	15	15	15	13	13	13	14	12	12	14	14	14	14	14	14	13	15	11	10	13	14	13	13	13	14	12	12	14	14	14	14	14	14	13	15	11	10	13	14	13	13	13	14
sp|Q9BH13|CD166_BOVIN	sp|Q9BH13|CD166_BOVIN	8	8	8	>sp|Q9BH13|CD166_BOVIN CD166 antigen OS=Bos taurus OX=9913 GN=ALCAM PE=2 SV=1	1	8	8	8	6	6	6	5	7	8	5	2	5	6	5	5	3	5	5	4	6	7	6	6	6	5	7	8	5	2	5	6	5	5	3	5	5	4	6	7	6	6	6	5
sp|Q9GKN8|PRELP_BOVIN	sp|Q9GKN8|PRELP_BOVIN	9	9	9	>sp|Q9GKN8|PRELP_BOVIN Prolargin OS=Bos taurus OX=9913 GN=PRELP PE=2 SV=1	1	9	9	9	7	7	0	0	0	0	0	0	9	8	8	5	0	0	1	0	0	0	7	7	0	0	0	0	0	0	9	8	8	5	0	0	1	0	0	0	7	7	0	0
sp|Q9GL77|S4A4_BOVIN	sp|Q9GL77|S4A4_BOVIN	7	7	7	>sp|Q9GL77|S4A4_BOVIN Electrogenic sodium bicarbonate cotransporter 1 OS=Bos taurus OX=9913 GN=SLC4A4 PE=1 SV=1	1	7	7	7	6	4	5	6	5	4	6	7	5	6	6	4	6	5	4	4	5	5	6	4	5	6	5	4	6	7	5	6	6	4	6	5	4	4	5	5	6	4	5	6
sp|Q9GMB8|SYSC_BOVIN	sp|Q9GMB8|SYSC_BOVIN	13	13	13	>sp|Q9GMB8|SYSC_BOVIN Serine--tRNA ligase, cytoplasmic OS=Bos taurus OX=9913 GN=SARS1 PE=2 SV=3	1	13	13	13	11	10	12	11	7	8	9	8	8	8	10	8	8	9	7	7	9	11	11	10	12	11	7	8	9	8	8	8	10	8	8	9	7	7	9	11	11	10	12	11
sp|Q9MZ13|VDAC3_BOVIN	sp|Q9MZ13|VDAC3_BOVIN	8	8	8	>sp|Q9MZ13|VDAC3_BOVIN Voltage-dependent anion-selective channel protein 3 OS=Bos taurus OX=9913 GN=VDAC3 PE=2 SV=1	1	8	8	8	8	7	8	8	8	8	8	8	7	7	6	6	7	6	5	6	7	7	8	7	8	8	8	8	8	8	7	7	6	6	7	6	5	6	7	7	8	7	8	8
sp|Q9N0V4|GSTM1_BOVIN	sp|Q9N0V4|GSTM1_BOVIN	16	16	16	>sp|Q9N0V4|GSTM1_BOVIN Glutathione S-transferase Mu 1 OS=Bos taurus OX=9913 GN=GSTM1 PE=1 SV=3	1	16	16	16	12	12	13	13	13	13	14	14	14	14	14	13	14	14	9	10	13	13	12	12	13	13	13	13	14	14	14	14	14	13	14	14	9	10	13	13	12	12	13	13
sp|Q9N285|MTCH2_BOVIN	sp|Q9N285|MTCH2_BOVIN	8	8	8	>sp|Q9N285|MTCH2_BOVIN Mitochondrial carrier homolog 2 OS=Bos taurus OX=9913 GN=MTCH2 PE=2 SV=3	1	8	8	8	7	8	7	8	7	6	6	6	6	5	5	5	5	6	5	5	6	6	7	8	7	8	7	6	6	6	6	5	5	5	5	6	5	5	6	6	7	8	7	8
sp|Q9N2J2|GPX4_BOVIN	sp|Q9N2J2|GPX4_BOVIN	5	5	5	>sp|Q9N2J2|GPX4_BOVIN Phospholipid hydroperoxide glutathione peroxidase OS=Bos taurus OX=9913 GN=GPX4 PE=2 SV=2	1	5	5	5	4	3	4	2	3	4	4	5	3	3	4	5	4	5	3	3	4	4	4	3	4	2	3	4	4	5	3	3	4	5	4	5	3	3	4	4	4	3	4	2
sp|Q9NZ50|SYUG_BOVIN	sp|Q9NZ50|SYUG_BOVIN	9	6	6	>sp|Q9NZ50|SYUG_BOVIN Gamma-synuclein OS=Bos taurus OX=9913 GN=SNCG PE=1 SV=1	1	9	6	6	7	6	6	7	3	4	7	6	4	5	4	5	6	8	6	7	4	4	4	4	4	4	2	2	4	4	2	2	1	2	3	5	4	5	1	1	4	4	4	4
sp|Q9TRY0|FKBP4_BOVIN	sp|Q9TRY0|FKBP4_BOVIN	7	7	7	>sp|Q9TRY0|FKBP4_BOVIN Peptidyl-prolyl cis-trans isomerase FKBP4 OS=Bos taurus OX=9913 GN=FKBP4 PE=1 SV=4	1	7	7	7	6	5	5	5	5	5	6	6	6	6	5	5	5	4	5	5	6	6	6	5	5	5	5	5	6	6	6	6	5	5	5	4	5	5	6	6	6	5	5	5
sp|Q9TS87|TAGL_BOVIN	sp|Q9TS87|TAGL_BOVIN	17	17	17	>sp|Q9TS87|TAGL_BOVIN Transgelin OS=Bos taurus OX=9913 GN=TAGLN PE=1 SV=4	1	17	17	17	16	16	10	9	7	6	9	9	11	13	13	13	8	7	3	3	8	7	16	16	10	9	7	6	9	9	11	13	13	13	8	7	3	3	8	7	16	16	10	9
sp|Q9TTK8|KCRU_BOVIN;sp|Q3ZBP1|KCRS_BOVIN	sp|Q9TTK8|KCRU_BOVIN	26;3	26;3	26;3	>sp|Q9TTK8|KCRU_BOVIN Creatine kinase U-type, mitochondrial OS=Bos taurus OX=9913 GN=CKMT1 PE=2 SV=1	2	26	26	26	21	20	20	21	22	22	22	23	22	19	23	22	20	19	13	17	22	20	21	20	20	21	22	22	22	23	22	19	23	22	20	19	13	17	22	20	21	20	20	21
sp|Q9XSA7|CLIC4_BOVIN	sp|Q9XSA7|CLIC4_BOVIN	8	8	8	>sp|Q9XSA7|CLIC4_BOVIN Chloride intracellular channel protein 4 OS=Bos taurus OX=9913 GN=CLIC4 PE=2 SV=3	1	8	8	8	7	5	6	6	7	7	7	5	8	8	8	8	8	8	6	5	7	7	7	5	6	6	7	7	7	5	8	8	8	8	8	8	6	5	7	7	7	5	6	6
sp|Q9XSG3|IDHC_BOVIN	sp|Q9XSG3|IDHC_BOVIN	19	18	18	>sp|Q9XSG3|IDHC_BOVIN Isocitrate dehydrogenase [NADP] cytoplasmic OS=Bos taurus OX=9913 GN=IDH1 PE=2 SV=1	1	19	18	18	17	17	17	17	16	12	17	17	14	15	16	17	16	16	12	12	16	16	16	16	16	16	15	12	16	16	13	14	15	16	16	16	11	11	15	15	16	16	16	16
sp|Q9XSJ4|ENOA_BOVIN	sp|Q9XSJ4|ENOA_BOVIN	50	50	44	>sp|Q9XSJ4|ENOA_BOVIN Alpha-enolase OS=Bos taurus OX=9913 GN=ENO1 PE=1 SV=4	1	50	50	44	47	44	46	44	45	42	46	46	43	44	42	43	49	49	41	39	46	43	47	44	46	44	45	42	46	46	43	44	42	43	49	49	41	39	46	43	41	38	40	38
sp|Q9XSK7|HDGF_BOVIN	sp|Q9XSK7|HDGF_BOVIN	5	5	5	>sp|Q9XSK7|HDGF_BOVIN Hepatoma-derived growth factor OS=Bos taurus OX=9913 GN=HDGF PE=2 SV=1	1	5	5	5	3	1	1	1	1	1	2	2	0	2	4	4	2	3	2	2	1	2	3	1	1	1	1	1	2	2	0	2	4	4	2	3	2	2	1	2	3	1	1	1
[truncated: 126 more columns]

## Sheet: sheet2_AG_AD Students T-test
LFQ intensity D13_19APR22_REP1	LFQ intensity D13_19APR22_REP2	LFQ intensity D14_19APR22_REP1	LFQ intensity D14_19APR22_REP2	LFQ intensity D15_19APR22_REP1	LFQ intensity D15_19APR22_REP2	LFQ intensity D8_19APR22_REP1	LFQ intensity D8_19APR22_REP2	LFQ intensity G3A_19APR22_REP1BIS	LFQ intensity G3A_19APR22_REP2BIS	LFQ intensity G3B_19APR22_REP1	LFQ intensity G3B_19APR22_REP2	LFQ intensity G3C_19APR22_REP1	LFQ intensity G3C_19APR22_REP2	LFQ intensity G3D_19APR22_REP1	LFQ intensity G3D_19APR22_REP2	LFQ intensity G3E_19APR22_REP1	LFQ intensity G3E_19APR22_REP2	Only identified by site	Reverse	Potential contaminant	Student's T-test Significant AGED_ADULT	Student's T-test significant	Peptides	Razor + unique peptides	Unique peptides	Sequence coverage [%]	Unique + razor sequence coverage [%]	Unique sequence coverage [%]	Mol. weight [kDa]	Q-value	Score	Intensity	MS/MS Count	-Log Student's T-test p-value AGED_ADULT	Student's T-test q-value AGED_ADULT	Student's T-test Difference AGED_ADULT	Student's T-test Test statistic AGED_ADULT	Protein IDs	Majority protein IDs	Fasta headers
#!{Type}E	E	E	E	E	E	E	E	E	E	E	E	E	E	E	E	E	E	C	C	C	C	C	N	N	N	N	N	N	N	N	N	N	N	N	N	N	N	T	T	T
#!{C:Group1}ADULT	ADULT	ADULT	ADULT	ADULT	ADULT	ADULT	ADULT	AGED	AGED	AGED	AGED	AGED	AGED	AGED	AGED	AGED	AGED
21.3114	20.8825	21.3544	20.0375	20.2722	21.2572	20.974	21.0526	21.3487	21.4874	21.4013	21.6298	21.3778	21.2672	20.9069	21.5331	21.3789	21.4088				+	AGED_ADULT	4	4	4	29.2	29.2	29.2	16.648	0	75.833	50794000	25	1.95033	0.0330182	0.481288	2.86566	sp|A1A4P5|PFD2_BOVIN	sp|A1A4P5|PFD2_BOVIN	>sp|A1A4P5|PFD2_BOVIN Prefoldin subunit 2 OS=Bos taurus OX=9913 GN=PFDN2 PE=2 SV=1
28.6485	28.6647	28.4876	28.5603	28.4529	28.6279	28.4857	28.5577	28.9072	28.8985	28.6416	28.6305	28.6818	28.7875	28.7416	28.8632	28.5997	28.5148				+	AGED_ADULT	62	62	40	53.8	53.8	35.5	112.18	0	323.31	8346400000	1199	2.12231	0.0241541	0.165992	3.05587	sp|A2VDL6|AT1A2_BOVIN	sp|A2VDL6|AT1A2_BOVIN	>sp|A2VDL6|AT1A2_BOVIN Sodium/potassium-transporting ATPase subunit alpha-2 OS=Bos taurus OX=9913 GN=ATP1A2 PE=1 SV=1
23.0636	22.8583	23.1059	23.1559	23.2124	23.2562	23.188	23.1139	23.6224	23.6655	23.9728	23.7142	23.7118	23.6319	24.2442	24.1437	23.5297	23.3169				+	AGED_ADULT	10	10	9	49	49	44	27.158	0	94.691	238910000	82	4.6399	0.000281173	0.636015	5.88787	sp|A2VDZ9|VAPB_BOVIN	sp|A2VDZ9|VAPB_BOVIN	>sp|A2VDZ9|VAPB_BOVIN Vesicle-associated membrane protein-associated protein B OS=Bos taurus OX=9913 GN=VAPB PE=2 SV=1
22.9646	23.1102	23.2936	23.0471	23.0197	22.9342	23.4372	23.2703	23.3523	23.3768	23.7266	23.6459	23.9619	23.7771	23.4516	23.7308	23.2445	23.3346				+	AGED_ADULT	8	8	8	27.8	27.8	27.8	46.056	0	105	221970000	108	3.14935	0.00371631	0.425587	4.17898	sp|A4FUY1|HECAM_BOVIN	sp|A4FUY1|HECAM_BOVIN	>sp|A4FUY1|HECAM_BOVIN Hepatocyte cell adhesion molecule OS=Bos taurus OX=9913 GN=HEPACAM PE=2 SV=1
22.8146	22.8647	23.461	23.4764	21.8065	22.3336	23.3214	23.358	21.9775	21.9649	21.8691	21.9208	21.9322	21.9846	21.9481	21.496	22.1071	22.2288				+	AGED_ADULT	11	11	11	15	15	15	61.651	0	73.32	107500000	72	3.80477	0.00121489	-0.986604	-4.91071	sp|A4FV52|VGLU1_BOVIN	sp|A4FV52|VGLU1_BOVIN	>sp|A4FV52|VGLU1_BOVIN Vesicular glutamate transporter 1 OS=Bos taurus OX=9913 GN=SLC17A7 PE=2 SV=1
20.7121	20.9675	21.5454	21.4078	20.5254	20.4264	21.2396	21.606	20.4359	20.0759	20.0538	19.4372	21.15	19.9219	20.3265	20.8196	19.8718	20.7598				+	AGED_ADULT	6	6	6	15.9	15.9	15.9	46.995	0	35.914	21076000	13	2.3258	0.0168562	-0.768524	-3.27909	sp|A6QLR4|FLOT2_BOVIN	sp|A6QLR4|FLOT2_BOVIN	>sp|A6QLR4|FLOT2_BOVIN Flotillin-2 OS=Bos taurus OX=9913 GN=FLOT2 PE=2 SV=1
23.5839	23.611	23.9608	24.1754	22.9385	22.9576	23.8746	23.8735	22.9078	23.0781	22.6655	22.7341	22.8801	22.8392	22.8464	22.7	22.8935	22.99				+	AGED_ADULT	19	19	19	36	36	36	80.762	0	126.53	191510000	86	3.98216	0.000890602	-0.76845	-5.11338	sp|A6QLU1|GPDM_BOVIN	sp|A6QLU1|GPDM_BOVIN	>sp|A6QLU1|GPDM_BOVIN Glycerol-3-phosphate dehydrogenase, mitochondrial OS=Bos taurus OX=9913 GN=GPD2 PE=2 SV=1
23.1346	23.2202	23.469	23.4805	22.975	22.8641	23.3582	23.5785	22.8539	23.0376	22.9279	22.7389	22.8781	22.5967	22.4195	22.3584	22.9384	22.5529				+	AGED_ADULT	9	9	9	28.9	28.9	28.9	44.76	0	170.22	161950000	100	3.49967	0.00204836	-0.529782	-4.56716	sp|A7MB62|ARP2_BOVIN	sp|A7MB62|ARP2_BOVIN	>sp|A7MB62|ARP2_BOVIN Actin-related protein 2 OS=Bos taurus OX=9913 GN=ACTR2 PE=1 SV=1
23.9833	24.0255	24.1451	24.1331	24.0877	23.9933	24.0805	24.1576	23.7714	23.6534	23.8068	23.7165	23.8805	23.9762	23.4434	23.611	24.0257	24.2712				+	AGED_ADULT	29	29	29	32	32	32	136.37	0	220.59	310700000	160	2.07582	0.0263111	-0.260161	-3.00462	sp|A7MBJ5|CAND1_BOVIN	sp|A7MBJ5|CAND1_BOVIN	>sp|A7MBJ5|CAND1_BOVIN Cullin-associated NEDD8-dissociated protein 1 OS=Bos taurus OX=9913 GN=CAND1 PE=2 SV=1
21.6797	22.0071	22.1383	22.3225	21.6035	21.6562	21.438	21.5464	21.433	21.2403	21.7781	21.3838	19.6828	20.1189	20.7813	21.7213	19.0574	21.2866				+	AGED_ADULT	5	5	5	29.5	29.5	29.5	34.809	0	62.115	57925000	48	1.86041	0.0390515	-0.950605	-2.76538	sp|E1BNQ4|NNRD_BOVIN	sp|E1BNQ4|NNRD_BOVIN	>sp|E1BNQ4|NNRD_BOVIN ATP-dependent (S)-NAD(P)H-hydrate dehydratase OS=Bos taurus OX=9913 GN=NAXD PE=3 SV=1
29.5763	29.582	29.5764	29.5718	29.7157	29.8319	29.7053	29.7375	29.7425	29.6631	29.7853	29.7785	30.1637	29.8894	29.9982	29.7563	30.0795	29.9191				+	AGED_ADULT	44	44	44	83.7	83.7	83.7	62.277	0	323.31	18757000000	1796	2.33608	0.0166665	0.215456	3.29033	sp|O02675|DPYL2_BOVIN	sp|O02675|DPYL2_BOVIN	>sp|O02675|DPYL2_BOVIN Dihydropyrimidinase-related protein 2 OS=Bos taurus OX=9913 GN=DPYSL2 PE=1 SV=1
24.46	24.3859	24.7654	24.7221	24.5028	24.4364	24.753	24.7888	23.7484	23.8031	24.0041	23.9229	24.3943	24.2634	23.7263	24.3965	24.2156	24.3977				+	AGED_ADULT	28	28	28	27.4	27.4	27.4	146.47	0	316.22	395110000	180	3.51334	0.00204712	-0.514554	-4.58243	sp|O18964|SYNJ1_BOVIN	sp|O18964|SYNJ1_BOVIN	>sp|O18964|SYNJ1_BOVIN Synaptojanin-1 (Fragment) OS=Bos taurus OX=9913 GN=SYNJ1 PE=1 SV=2
25.6089	25.3258	25.2755	25.2744	25.7602	25.8068	25.2028	25.1471	26.3249	26.3936	26.2757	26.303	26.2025	26.3854	26.9536	26.6811	26.0655	26.0879				+	AGED_ADULT	19	19	19	71.3	71.3	71.3	21.051	0	198.43	1405600000	290	5.88417	3.65403e-05	0.94214	7.4826	sp|O46414|FRIH_BOVIN	sp|O46414|FRIH_BOVIN	>sp|O46414|FRIH_BOVIN Ferritin heavy chain OS=Bos taurus OX=9913 GN=FTH1 PE=2 SV=3
23.8839	23.5183	22.7691	22.8127	24.1035	23.9698	22.6175	22.8659	24.4401	24.4329	24.6855	24.6965	24.3648	24.7069	24.9252	24.8608	24.4956	24.8529				+	AGED_ADULT	8	8	8	56.6	56.6	56.6	19.987	0	95.771	403300000	79	5.09466	0.000128012	1.32853	6.44871	sp|O46415|FRIL_BOVIN	sp|O46415|FRIL_BOVIN	>sp|O46415|FRIL_BOVIN Ferritin light chain OS=Bos taurus OX=9913 GN=FTL PE=2 SV=3
24.1319	23.9942	24.4529	24.6047	24.2453	24.1437	24.2055	24.1494	23.8434	23.4665	23.8763	23.7671	23.7908	23.7063	23.7914	24.0464	23.957	24.0157				+	AGED_ADULT	12	12	12	39.1	39.1	39.1	55.823	0	164.52	328150000	111	3.73937	0.00137609	-0.414841	-4.83658	sp|O46563|VATH_BOVIN	sp|O46563|VATH_BOVIN	>sp|O46563|VATH_BOVIN V-type proton ATPase subunit H OS=Bos taurus OX=9913 GN=ATP6V1H PE=1 SV=3
23.4544	23.4561	23.8021	23.788	23.89	24.2028	24.4277	24.2116	24.4216	24.8224	24.209	24.025	25.1768	25.1294	24.5465	25.1315	24.7846	24.3427				+	AGED_ADULT	7	7	7	17.3	17.3	17.3	34.671	0	51.63	484780000	92	3.07497	0.00423599	0.75484	4.09722	sp|O77750|AQP4_BOVIN	sp|O77750|AQP4_BOVIN	>sp|O77750|AQP4_BOVIN Aquaporin-4 OS=Bos taurus OX=9913 GN=AQP4 PE=2 SV=3
22.3969	22.8007	23.0684	22.9662	23.5859	23.0511	23.0794	22.9769	21.5747	21.7116	21.9775	21.7666	22.0517	22.1202	22.4717	22.5225	22.4144	22.44				+	AGED_ADULT	10	10	10	37.9	37.9	37.9	42.497	0	160.46	109420000	77	4.3094	0.000489626	-0.885597	-5.49381	sp|O77784|IDH3B_BOVIN	sp|O77784|IDH3B_BOVIN	>sp|O77784|IDH3B_BOVIN Isocitrate dehydrogenase [NAD] subunit beta, mitochondrial OS=Bos taurus OX=9913 GN=IDH3B PE=2 SV=2
27.7385	27.7147	27.3258	27.4101	27.7874	28.0602	27.6087	27.4451	28.6742	28.6653	28.7878	28.822	28.6606	28.7141	29.4991	29.5252	29.0638	28.7475				+	AGED_ADULT	82	82	76	64.8	64.8	61.3	103.21	0	323.31	7665100000	1460	6.974	1.76949e-05	1.27964	9.06209	sp|O77788|NFM_BOVIN	sp|O77788|NFM_BOVIN	>sp|O77788|NFM_BOVIN Neurofilament medium polypeptide OS=Bos taurus OX=9913 GN=NEFM PE=1 SV=3
23.7291	23.2785	23.5822	23.4298	23.4526	23.2957	23.0799	23.1717	23.6426	23.5142	23.6573	23.6125	23.5356	23.2904	23.9072	24.058	23.8237	23.6524				+	AGED_ADULT	6	6	6	54.3	54.3	54.3	11.812	0	127.65	239570000	72	1.94225	0.0333056	0.291948	2.85667	sp|O97680|THIO_BOVIN	sp|O97680|THIO_BOVIN	>sp|O97680|THIO_BOVIN Thioredoxin OS=Bos taurus OX=9913 GN=TXN PE=3 SV=3
22.1933	22.3197	22.1323	22.0127	22.5373	22.1855	22.3966	21.9913	21.8864	20.1307	21.8151	22.0174	21.8568	21.9161	21.3052	21.8466	20.2372	21.0665				+	AGED_ADULT	5	5	5	51.7	51.7	51.7	17.089	0	82.883	77477000	27	2.19185	0.0210301	-0.813282	-3.13233	sp|O97725|NDUAC_BOVIN	sp|O97725|NDUAC_BOVIN	>sp|O97725|NDUAC_BOVIN NADH dehydrogenase [ubiquinone] 1 alpha subcomplex subunit 12 OS=Bos taurus OX=9913 GN=NDUFA12 PE=1 SV=1
23.6858	23.5098	23.3366	23.4054	23.288	23.5513	23.35	23.1488	23.5057	23.6417	23.7607	23.5545	23.7654	23.8176	23.9585	24.1726	23.91	23.696				+	AGED_ADULT	11	11	11	45.5	45.5	45.5	35.382	0	95.399	257730000	131	3.14454	0.00371631	0.368814	4.17368	sp|O97764|QOR_BOVIN	sp|O97764|QOR_BOVIN	>sp|O97764|QOR_BOVIN Zeta-crystallin OS=Bos taurus OX=9913 GN=CRYZ PE=2 SV=2
24.9532	24.7943	24.7252	24.7656	24.8422	24.677	24.575	24.5255	24.6689	24.6955	24.5637	24.8208	24.5034	24.4078	24.5098	24.1784	24.46	24.5173				+	AGED_ADULT	9	9	9	37.8	37.8	37.8	35.296	0	105.77	526870000	121	1.72999	0.0496287	-0.199679	-2.61865	sp|P00125|CY1_BOVIN	sp|P00125|CY1_BOVIN	>sp|P00125|CY1_BOVIN Cytochrome c1, heme protein, mitochondrial OS=Bos taurus OX=9913 GN=CYC1 PE=1 SV=2
25.4442	25.2707	25.2605	25.1546	25.2263	25.1531	25.0185	24.9725	25.0119	24.8121	25.0208	24.925	24.891	24.8178	25.0664	25.095	24.9644	24.8197				+	AGED_ADULT	11	11	11	77.9	77.9	77.9	10.156	0	94.823	672780000	179	3.05492	0.00436165	-0.245169	-4.07521	sp|P00429|CX6B1_BOVIN;sp|Q6YFP9|CX6B2_BOVIN	sp|P00429|CX6B1_BOVIN	>sp|P00429|CX6B1_BOVIN Cytochrome c oxidase subunit 6B1 OS=Bos taurus OX=9913 GN=COX6B1 PE=1 SV=2
22.7774	22.6636	22.3354	22.298	22.5083	22.4627	21.712	22.2741	23.4037	23.3314	22.9952	22.8085	22.7342	23.0723	22.6254	22.6872	22.8568	22.7172				+	AGED_ADULT	13	13	13	36.6	36.6	36.6	59.915	0	121.19	145840000	110	2.88448	0.00593668	0.54422	3.8886	sp|P00432|CATA_BOVIN	sp|P00432|CATA_BOVIN	>sp|P00432|CATA_BOVIN Catalase OS=Bos taurus OX=9913 GN=CAT PE=1 SV=3
26.0852	26.0958	26.1263	25.9794	25.3801	25.7908	26.1361	26.0036	26.5228	26.5773	26.3365	26.4306	26.368	26.4617	26.1525	26.5197	26.4377	26.1662				+	AGED_ADULT	11	11	11	67.8	67.8	67.8	15.682	0	168.9	1578600000	397	3.61184	0.00171806	0.447628	4.69279	sp|P00442|SODC_BOVIN	sp|P00442|SODC_BOVIN	>sp|P00442|SODC_BOVIN Superoxide dismutase [Cu-Zn] OS=Bos taurus OX=9913 GN=SOD1 PE=1 SV=2
25.2091	25.334	25.151	25.1097	24.9535	24.8208	25.4554	25.5517	25.3521	25.5225	25.481	25.5788	25.8499	25.9718	25.3034	25.2495	25.6327	25.5841				+	AGED_ADULT	29	29	29	69.9	69.9	69.9	56.289	0	323.31	917490000	404	2.21731	0.0203595	0.354436	3.16027	sp|P00727|AMPL_BOVIN	sp|P00727|AMPL_BOVIN	>sp|P00727|AMPL_BOVIN Cytosol aminopeptidase OS=Bos taurus OX=9913 GN=LAP3 PE=1 SV=3
28.7702	28.7719	28.9492	28.9206	29.0548	28.9738	28.8891	28.9683	28.8512	28.6506	28.7267	28.7973	28.7911	28.6345	28.6103	28.3897	28.6692	28.6034				+	AGED_ADULT	33	33	33	77.8	77.8	77.8	56.283	0	323.31	9128300000	1296	3.23361	0.00321455	-0.23984	-4.27183	sp|P00829|ATPB_BOVIN	sp|P00829|ATPB_BOVIN	>sp|P00829|ATPB_BOVIN ATP synthase subunit beta, mitochondrial OS=Bos taurus OX=9913 GN=ATP5F1B PE=1 SV=2
25.4163	25.5072	24.7636	24.7344	24.6037	24.9395	24.3818	24.3368	25.8474	26.0208	25.3037	25.1236	25.8463	25.9541	25.7524	25.8834	25.9112	25.3879				+	AGED_ADULT	17	17	17	39.4	39.4	39.4	21.355	0	193.17	853510000	242	3.82308	0.00119619	0.867658	4.93154	sp|P02253|H12_BOVIN;sp|A7MAZ5|H13_BOVIN;sp|G3N131|H11_BOVIN	sp|P02253|H12_BOVIN;sp|A7MAZ5|H13_BOVIN;sp|G3N131|H11_BOVIN	>sp|P02253|H12_BOVIN Histone H1.2 OS=Bos taurus OX=9913 GN=H1-2 PE=1 SV=2;>sp|A7MAZ5|H13_BOVIN Histone H1.3 OS=Bos taurus OX=9913 GN=H1-3 PE=1 SV=1;>sp|G3N131|H11_BOVIN Histone H1.1 OS=Bos taurus OX=9913 GN=H1-1 PE=1 SV=1
26.1987	26.1623	25.8015	25.6935	25.7018	25.5044	25.9335	25.8537	27.1957	27.1708	27.0573	26.975	26.8174	26.8254	26.4695	26.3628	26.6999	26.5344				+	AGED_ADULT	23	23	23	87.4	87.4	87.4	20.037	0	307.81	2000100000	562	5.86492	3.65403e-05	0.95467	7.45638	sp|P02510|CRYAB_BOVIN	sp|P02510|CRYAB_BOVIN	>sp|P02510|CRYAB_BOVIN Alpha-crystallin B chain OS=Bos taurus OX=9913 GN=CRYAB PE=1 SV=2
28.2274	28.3545	27.8968	27.898	28.1935	28.1945	28.1548	28.0855	28.8877	28.9017	28.9753	28.9548	28.7726	28.7248	29.394	29.5072	28.9945	28.9707				+	AGED_ADULT	56	51	51	69.2	65.6	65.6	62.645	0	323.31	8522200000	1254	6.68948	2.00015e-05	0.882686	8.63066	sp|P02548|NFL_BOVIN	sp|P02548|NFL_BOVIN	>sp|P02548|NFL_BOVIN Neurofilament light polypeptide OS=Bos taurus OX=9913 GN=NEFL PE=1 SV=3
30.6642	30.5579	29.6216	29.7369	30.0597	30.3077	30.2184	30.2332	31.3706	31.2658	31.1676	31.0235	31.0471	31.1447	31.3479	31.4306	31.1823	31.1016				+	AGED_ADULT	39	39	39	91.1	91.1	91.1	18.323	0	323.31	49876000000	5587	6.4788	2.17308e-05	1.03325	8.32022	sp|P02687|MBP_BOVIN	sp|P02687|MBP_BOVIN	>sp|P02687|MBP_BOVIN Myelin basic protein OS=Bos taurus OX=9913 GN=MBP PE=1 SV=1
26.1993	26.503	26.6245	26.5761	26.5735	26.7371	26.3291	26.2078	26.3377	26.2421	26.033	26.1219	26.1448	26.2473	26.0226	26.0667	26.3536	26.1134				+	AGED_ADULT	24	24	11	65.1	65.1	30.9	32.967	0	265.19	1555200000	288	2.94567	0.00542394	-0.300501	-3.95552	sp|P02722|ADT1_BOVIN;sp|Q2YDD9|ADT4_BOVIN	sp|P02722|ADT1_BOVIN	>sp|P02722|ADT1_BOVIN ADP/ATP translocase 1 OS=Bos taurus OX=9913 GN=SLC25A4 PE=1 SV=3
24.0086	24.0802	24.0646	23.926	23.4645	23.6338	23.7471	23.794	23.8517	23.7591	23.6072	23.749	23.2687	23.4985	23.5046	23.6353	23.5967	23.1281				+	AGED_ADULT	6	6	6	52.7	52.7	52.7	8.6101	0	41.816	271820000	66	1.76901	0.0455701	-0.279962	-2.66273	sp|P04038|COX6C_BOVIN	sp|P04038|COX6C_BOVIN	>sp|P04038|COX6C_BOVIN Cytochrome c oxidase subunit 6C OS=Bos taurus OX=9913 GN=COX6C PE=1 SV=2
29.6347	29.5878	29.1252	29.0357	29.7325	29.8845	29.3618	29.2749	30.0262	30.0355	29.8769	29.9459	29.9517	29.9549	30.0314	30.0822	30.5456	30.3877				+	AGED_ADULT	15	15	15	48.7	48.7	48.7	30.015	0	323.31	20037000000	1057	4.04435	0.000830966	0.62916	5.185	sp|P04116|MYPR_BOVIN	sp|P04116|MYPR_BOVIN	>sp|P04116|MYPR_BOVIN Myelin proteolipid protein OS=Bos taurus OX=9913 GN=PLP1 PE=1 SV=3
23.711	23.8458	24.2528	24.2798	24.0274	23.5295	23.8518	23.8593	23.5127	23.4454	23.377	23.757	23.2681	23.5353	23.2372	23.7075	23.158	23.4674				+	AGED_ADULT	12	12	12	34.6	34.6	34.6	25.082	0	98.637	248840000	102	3.39709	0.00247206	-0.473092	-4.45288	sp|P04975|CLCB_BOVIN	sp|P04975|CLCB_BOVIN	>sp|P04975|CLCB_BOVIN Clathrin light chain B OS=Bos taurus OX=9913 GN=CLTB PE=1 SV=1
26.049	26.0609	26.2533	26.2561	24.7524	24.7172	26.0978	26.0162	24.7991	24.852	24.865	24.9077	25.0051	25.0844	24.7054	24.469	24.9575	24.9389				+	AGED_ADULT	31	31	29	55.3	55.3	49.9	77.155	0	323.31	821970000	322	3.27087	0.00303539	-0.916941	-4.31299	sp|P05128|KPCG_BOVIN	sp|P05128|KPCG_BOVIN	>sp|P05128|KPCG_BOVIN Protein kinase C gamma type (Fragment) OS=Bos taurus OX=9913 GN=PRKCG PE=2 SV=1
24.9686	24.9439	25.2934	25.3135	25.3717	25.3649	25.0664	24.9542	24.7466	24.9668	24.9751	25.028	24.9613	24.8935	24.9488	25.1492	25.0796	24.886				+	AGED_ADULT	18	18	18	59.7	59.7	59.7	33.072	0	299.63	654280000	292	1.80843	0.0421919	-0.196071	-2.7071	sp|P05631|ATPG_BOVIN	sp|P05631|ATPG_BOVIN	>sp|P05631|ATPG_BOVIN ATP synthase subunit gamma, mitochondrial OS=Bos taurus OX=9913 GN=ATP5F1C PE=1 SV=3
29.7069	29.7068	29.249	29.2323	29.9467	30.0152	29.6095	29.5196	30.3841	30.4365	30.3802	30.4886	30.7185	30.7291	30.2416	30.2952	30.5395	30.3812				+	AGED_ADULT	66	66	66	89.8	89.8	89.8	44.875	0	323.31	24689000000	2965	6.11788	3.16907e-05	0.83619	7.80529	sp|P06623|CN37_BOVIN	sp|P06623|CN37_BOVIN	>sp|P06623|CN37_BOVIN 2,3-cyclic-nucleotide 3-phosphodiesterase OS=Bos taurus OX=9913 GN=CNP PE=2 SV=2
25.7524	25.9562	25.602	25.638	25.3324	25.5167	25.7867	25.8901	26.0276	26.1029	26.0245	26.3796	26.3298	26.4737	25.9077	25.6733	26.1111	25.9888				+	AGED_ADULT	11	11	11	75.9	75.9	75.9	10.044	0	160.46	1385800000	203	2.91692	0.00566011	0.417601	3.92406	sp|P07107|ACBP_BOVIN	sp|P07107|ACBP_BOVIN	>sp|P07107|ACBP_BOVIN Acyl-CoA-binding protein OS=Bos taurus OX=9913 GN=DBI PE=1 SV=2
21.2822	21.1615	20.9523	20.6195	21.0209	20.973	21.3152	21.1216	21.4641	21.3956	21.2343	21.4177	21.667	21.6906	21.7516	21.728	21.3767	21.1951				+	AGED_ADULT	5	5	5	9.4	9.4	9.4	58.577	0	36.892	52146000	45	3.29206	0.00297671	0.436293	4.33642	sp|P07857|SCP2_BOVIN	sp|P07857|SCP2_BOVIN	>sp|P07857|SCP2_BOVIN Sterol carrier protein 2 OS=Bos taurus OX=9913 GN=SCP2 PE=1 SV=2
23.6699	23.8308	24.0624	24.1822	23.4169	23.5652	23.6735	23.5558	23.425	23.1522	22.6089	22.5546	23.2224	23.0029	23.258	23.5572	23.6914	23.3535				+	AGED_ADULT	8	8	8	60.2	60.2	60.2	14.779	0	86.894	215180000	57	2.61615	0.00983106	-0.561988	-3.59588	sp|P10790|FABPH_BOVIN;sp|P48035|FABP4_BOVIN;sp|P02690|MYP2_BOVIN	sp|P10790|FABPH_BOVIN	>sp|P10790|FABPH_BOVIN Fatty acid-binding protein, heart OS=Bos taurus OX=9913 GN=FABP3 PE=1 SV=2
23.8433	23.785	24.1856	24.1939	23.1015	23.2737	24.3588	24.2913	23.47	23.5018	23.7445	23.6395	23.0693	23.0576	22.1003	21.9459	22.8322	22.9048				+	AGED_ADULT	21	21	21	28.9	28.9	28.9	138.71	0	186.87	231120000	121	2.27649	0.0184392	-0.852545	-3.22513	sp|P10894|PLCB1_BOVIN	sp|P10894|PLCB1_BOVIN	>sp|P10894|PLCB1_BOVIN 1-phosphatidylinositol 4,5-bisphosphate phosphodiesterase beta-1 OS=Bos taurus OX=9913 GN=PLCB1 PE=1 SV=1
24.6245	24.55	24.7941	24.7651	24.3582	24.4391	24.4132	24.401	24.1231	23.7792	24.3945	23.7644	24.3146	24.1847	24.1374	24.2907	24.5575	24.1425				+	AGED_ADULT	19	19	19	51.8	51.8	51.8	26.139	0	202.34	405260000	172	2.64208	0.00937749	-0.374307	-3.62414	sp|P11019|VATE1_BOVIN;sp|Q32LB7|VATE2_BOVIN	sp|P11019|VATE1_BOVIN	>sp|P11019|VATE1_BOVIN V-type proton ATPase subunit E 1 OS=Bos taurus OX=9913 GN=ATP6V1E1 PE=1 SV=1
25.3294	25.0671	25.8965	25.8543	25.7448	25.3036	25.5195	25.7119	24.5565	24.46	24.8777	24.6172	24.5824	24.6428	24.4198	23.8776	24.8551	24.6941				+	AGED_ADULT	11	11	9	53.6	53.6	47.7	24.954	0	255.94	679920000	167	5.72683	4.80349e-05	-0.995046	-7.26985	sp|P11023|RAB3A_BOVIN;sp|Q17QU4|RB39B_BOVIN	sp|P11023|RAB3A_BOVIN	>sp|P11023|RAB3A_BOVIN Ras-related protein Rab-3A OS=Bos taurus OX=9913 GN=RAB3A PE=1 SV=3
23.9937	23.9404	24.1397	24.0294	24.3155	24.1581	23.9261	23.9391	23.8637	23.7851	23.9185	23.723	23.4585	23.3239	24.0372	24.0993	23.4357	23.506				+	AGED_ADULT	21	21	21	25.5	25.5	25.5	113.85	0	182.78	287340000	162	2.27166	0.0185354	-0.340165	-3.21985	sp|P11024|NNTM_BOVIN	sp|P11024|NNTM_BOVIN	>sp|P11024|NNTM_BOVIN NAD(P) transhydrogenase, mitochondrial OS=Bos taurus OX=9913 GN=NNT PE=1 SV=3
25.3232	25.492	25.1305	25.2037	25.1687	25.0246	24.8963	25.022	25.6484	25.6965	26.042	25.9309	25.7578	25.7906	25.942	25.7511	26.1463	26.0254				+	AGED_ADULT	9	9	9	58.5	58.5	58.5	14.744	0	186.75	1083500000	120	6.63668	2.00015e-05	0.71548	8.55215	sp|P11116|LEG1_BOVIN	sp|P11116|LEG1_BOVIN	>sp|P11116|LEG1_BOVIN Galectin-1 OS=Bos taurus OX=9913 GN=LGALS1 PE=1 SV=2
25.1733	25.071	25.2038	25.3019	24.4755	24.5331	25.0874	25.1906	24.3613	24.4	24.5913	24.6823	24.5827	24.4447	24.3698	24.1971	24.3055	24.5193				+	AGED_ADULT	14	14	11	47.2	47.2	42.6	37.914	0	216.04	553890000	201	3.85154	0.00115144	-0.559207	-4.96393	sp|P11834|OPCM_BOVIN	sp|P11834|OPCM_BOVIN	>sp|P11834|OPCM_BOVIN Opioid-binding protein/cell adhesion molecule OS=Bos taurus OX=9913 GN=OPCML PE=1 SV=1
26.5401	26.5282	26.8448	26.7372	26.7987	26.8911	26.6339	26.6717	26.3308	26.3231	26.3234	26.3935	26.5608	26.5407	26.4029	26.392	26.7313	26.734				+	AGED_ADULT	28	28	28	60.2	60.2	60.2	47.513	0	323.31	1907100000	360	2.32064	0.0168562	-0.232464	-3.27344	sp|P12344|AATM_BOVIN	sp|P12344|AATM_BOVIN	>sp|P12344|AATM_BOVIN Aspartate aminotransferase, mitochondrial OS=Bos taurus OX=9913 GN=GOT2 PE=1 SV=2
23.1221	23.3433	23.3312	23.4754	23.1201	23.4164	23.0591	22.9467	23.5244	23.3604	23.4499	23.5258	23.8899	24.1257	24.0468	24.0047	23.7242	23.6147				+	AGED_ADULT	9	9	9	42	42	42	31.664	0	99.167	239910000	240	3.34179	0.00270825	0.499853	4.3915	sp|P12624|MARCS_BOVIN	sp|P12624|MARCS_BOVIN	>sp|P12624|MARCS_BOVIN Myristoylated alanine-rich C-kinase substrate OS=Bos taurus OX=9913 GN=MARCKS PE=1 SV=6
25.4431	25.5599	25.7055	25.6451	25.6075	25.6631	25.4656	25.1289	25.2364	25.3406	25.2435	25.4853	25.1254	25.2898	25.3582	25.1122	25.1865	25.1719				+	AGED_ADULT	16	16	16	82	82	82	18.692	0	216.21	824780000	291	2.81638	0.00669795	-0.272381	-3.81422	sp|P13620|ATP5H_BOVIN	sp|P13620|ATP5H_BOVIN	>sp|P13620|ATP5H_BOVIN ATP synthase subunit d, mitochondrial OS=Bos taurus OX=9913 GN=ATP5PD PE=1 SV=2
22.1476	22.3159	21.9993	22.1195	21.5215	21.2353	21.7332	21.6437	20.4329	19.7419	21.901	20.4544	20.1192	19.5839	21.0004	19.8645	19.9891	19.7114				+	AGED_ADULT	6	6	6	10.1	10.1	10.1	103.23	0	42.864	38011000	26	4.39645	0.000407602	-1.55963	-5.59658	sp|P14099|PDE2A_BOVIN	sp|P14099|PDE2A_BOVIN	>sp|P14099|PDE2A_BOVIN cGMP-dependent 3,5-cyclic phosphodiesterase OS=Bos taurus OX=9913 GN=PDE2A PE=1 SV=2
23.7158	23.76	23.4061	23.4189	23.6275	23.8527	23.5256	23.4241	24.5776	24.3712	24.4033	24.2834	24.3437	24.5092	23.7621	24.6752	24.9931	24.6764				+	AGED_ADULT	16	16	16	70.8	70.8	70.8	35.919	0	157.91	390890000	159	5.39935	7.11986e-05	0.868193	6.83802	sp|P16116|ALDR_BOVIN;sp|P52898|DDBX_BOVIN;sp|P52897|PGFS2_BOVIN;sp|P05980|PGFS1_BOVIN	sp|P16116|ALDR_BOVIN	>sp|P16116|ALDR_BOVIN Aldo-keto reductase family 1 member B1 OS=Bos taurus OX=9913 GN=AKR1B1 PE=1 SV=2
27.0655	27.0623	27.5719	27.55	27.2193	27.2614	27.4526	27.4783	26.7521	26.6422	27.1925	27.1007	26.8048	26.9209	26.5326	26.6938	26.8364	26.8631				+	AGED_ADULT	38	38	38	73.9	73.9	73.9	74.517	0	323.31	2698600000	632	4.01912	0.000841249	-0.498727	-5.1559	sp|P17599|SYN1_BOVIN	sp|P17599|SYN1_BOVIN	>sp|P17599|SYN1_BOVIN Synapsin-1 OS=Bos taurus OX=9913 GN=SYN1 PE=1 SV=2
24.9528	24.969	25.1837	25.2428	24.5831	24.6984	24.6203	24.5882	24.7488	24.7605	24.5459	24.6991	23.7441	23.848	23.5926	23.6252	24.3212	24.2448				+	AGED_ADULT	21	21	20	45.2	45.2	43.8	56.652	0	264.07	475860000	207	2.43517	0.0142315	-0.641767	-3.39855	sp|P20000|ALDH2_BOVIN;sp|P52476|AL1B1_BOVIN	sp|P20000|ALDH2_BOVIN	>sp|P20000|ALDH2_BOVIN Aldehyde dehydrogenase, mitochondrial OS=Bos taurus OX=9913 GN=ALDH2 PE=1 SV=2
26.8578	26.9597	26.9587	27.0085	26.9493	26.9855	26.7455	26.7214	26.7312	26.7213	26.7369	26.8057	26.6481	26.395	26.7138	26.7121	26.5351	26.5774				+	AGED_ADULT	43	43	43	65	65	65	85.358	0	323.31	2198600000	600	3.27965	0.00301048	-0.240618	-4.3227	sp|P20004|ACON_BOVIN	sp|P20004|ACON_BOVIN	>sp|P20004|ACON_BOVIN Aconitate hydratase, mitochondrial OS=Bos taurus OX=9913 GN=ACO2 PE=1 SV=4
22.9272	22.942	23.5093	23.5275	23.0274	23.1451	23.0884	23.0238	22.6206	22.5714	22.8343	22.7877	22.8403	22.9422	22.7306	23.0641	23.0054	22.9442				+	AGED_ADULT	12	12	12	28.8	28.8	28.8	43.985	0	138.97	154920000	98	2.3785	0.0155939	-0.314766	-3.33669	sp|P21282|VATC1_BOVIN	sp|P21282|VATC1_BOVIN	>sp|P21282|VATC1_BOVIN V-type proton ATPase subunit C 1 OS=Bos taurus OX=9913 GN=ATP6V1C1 PE=1 SV=3
23.9186	23.736	24.192	24.2133	24.4526	24.2615	23.7615	23.7559	23.4501	23.3077	23.6685	23.5694	23.2536	23.6146	23.1689	23.207	23.5006	23.6957				+	AGED_ADULT	10	10	10	44.3	44.3	44.3	34.171	0	85.413	263120000	86	4.15266	0.000679407	-0.592815	-5.31046	sp|P22292|M2OM_BOVIN	sp|P22292|M2OM_BOVIN	>sp|P22292|M2OM_BOVIN Mitochondrial 2-oxoglutarate/malate carrier protein OS=Bos taurus OX=9913 GN=SLC25A11 PE=1 SV=3
23.1487	23.0094	23.3214	23.2874	23.6799	23.2785	22.9131	23.0218	22.7201	22.3262	22.7628	22.6365	22.7457	22.7074	23.0837	23.0372	22.8021	22.8133				+	AGED_ADULT	12	12	12	53.4	53.4	53.4	30.284	0	92.54	156240000	127	3.1431	0.00371631	-0.444033	-4.17209	sp|P23709|NDUS3_BOVIN	sp|P23709|NDUS3_BOVIN	>sp|P23709|NDUS3_BOVIN NADH dehydrogenase [ubiquinone] iron-sulfur protein 3, mitochondrial OS=Bos taurus OX=9913 GN=NDUFS3 PE=1 SV=1
23.5672	23.7458	23.2952	23.2499	22.9347	23.3969	23.4524	23.1954	23.4833	23.9498	23.5045	23.7819	24.1029	23.4107	24.2789	24.1576	24.1235	23.9736				+	AGED_ADULT	4	4	4	49	49	49	11.139	0	31.115	269090000	54	2.8417	0.00642457	0.521985	3.84187	sp|P25417|CYTB_BOVIN;sp|P35478|CYTX_BOVIN	sp|P25417|CYTB_BOVIN;sp|P35478|CYTX_BOVIN	>sp|P25417|CYTB_BOVIN Cystatin-B OS=Bos taurus OX=9913 GN=CSTB PE=1 SV=1;>sp|P35478|CYTX_BOVIN Stefin-C OS=Bos taurus OX=9913 PE=1 SV=1
24.2935	24.1386	24.1828	24.1423	24.3063	24.257	24.3992	24.4343	23.7838	23.9951	24.0642	24.0861	24.193	24.2443	23.4488	23.1284	23.8609	23.8594				+	AGED_ADULT	19	19	19	60.1	60.1	60.1	50.651	0	159.79	337910000	168	2.20391	0.0206911	-0.402849	-3.14557	sp|P25708|NDUV1_BOVIN	sp|P25708|NDUV1_BOVIN	>sp|P25708|NDUV1_BOVIN NADH dehydrogenase [ubiquinone] flavoprotein 1, mitochondrial OS=Bos taurus OX=9913 GN=NDUFV1 PE=1 SV=2
24.0137	24.219	24.1231	24.3344	23.709	23.9295	23.987	24.0107	24.6536	24.5385	24.9114	24.9118	24.361	24.2866	24.4362	24.1816	24.1203	23.9				+	AGED_ADULT	11	11	11	19.2	19.2	19.2	58.051	0	80.705	410720000	125	2.02334	0.0290721	0.389295	2.94663	sp|P26779|SAP_BOVIN	sp|P26779|SAP_BOVIN	>sp|P26779|SAP_BOVIN Prosaposin OS=Bos taurus OX=9913 GN=PSAP PE=1 SV=3
25.1116	25.158	25.5789	25.4529	24.9993	24.924	25.4112	25.3795	24.9008	24.6364	25.1801	25.1012	25.0434	24.8731	24.6295	24.555	25.0897	24.9789				+	AGED_ADULT	17	17	17	17.2	17.2	17.2	103.06	0	323.31	682620000	192	2.31101	0.0171317	-0.353118	-3.26291	sp|P27595|HXK1_BOVIN	sp|P27595|HXK1_BOVIN	>sp|P27595|HXK1_BOVIN Hexokinase-1 OS=Bos taurus OX=9913 GN=HK1 PE=2 SV=1
25.9541	25.9287	25.9056	26.0224	25.9265	26.0368	25.9	25.7178	25.9357	25.9976	26.2199	26.2366	26.478	26.374	26.3234	26.5235	26.4483	26.2393				+	AGED_ADULT	30	30	30	60.9	60.9	60.9	46.332	0	279.2	1479800000	480	3.5817	0.00177377	0.353643	4.65896	sp|P29172|TAU_BOVIN	sp|P29172|TAU_BOVIN	>sp|P29172|TAU_BOVIN Microtubule-associated protein tau OS=Bos taurus OX=9913 GN=MAPT PE=1 SV=3
25.858	25.9413	25.2548	25.347	25.5366	25.8543	25.8523	25.6829	25.908	25.7397	25.8165	25.6285	26.4001	26.615	25.8159	26.0358	26.5611	26.4642				+	AGED_ADULT	8	8	8	29.6	29.6	29.6	25.258	0	123.05	1361700000	193	1.87089	0.0386782	0.43258	2.77711	sp|P30932|CD9_BOVIN	sp|P30932|CD9_BOVIN	>sp|P30932|CD9_BOVIN CD9 antigen OS=Bos taurus OX=9913 GN=CD9 PE=2 SV=2
27.0122	27.0195	27.2889	27.2807	27.3676	27.3254	27.0776	27.157	26.7327	26.7475	26.9154	26.7723	26.538	26.603	26.827	26.9662	26.6338	26.6687				+	AGED_ADULT	41	41	41	74.5	74.5	74.5	61.107	0	323.31	2488300000	746	5.39913	7.11986e-05	-0.450642	-6.83773	sp|P31081|CH60_BOVIN	sp|P31081|CH60_BOVIN	>sp|P31081|CH60_BOVIN 60 kDa heat shock protein, mitochondrial OS=Bos taurus OX=9913 GN=HSPD1 PE=1 SV=2
26.5077	26.5235	27.1351	27.0348	26.8065	26.6672	26.9151	26.8803	26.1995	26.2227	26.371	26.3488	26.4551	26.3524	26.0903	25.937	26.5509	26.5238				+	AGED_ADULT	38	38	38	80.6	80.6	80.6	68.343	0	323.31	1870000000	636	3.93418	0.000979126	-0.503602	-5.05833	sp|P31404|VATA_BOVIN	sp|P31404|VATA_BOVIN	>sp|P31404|VATA_BOVIN V-type proton ATPase catalytic subunit A OS=Bos taurus OX=9913 GN=ATP6V1A PE=1 SV=2
26.3187	26.227	26.8403	26.7853	26.4537	26.4353	26.7903	26.8352	26.313	26.2768	26.244	26.3855	26.2511	26.3422	26.0306	26.0404	26.0935	26.2372				+	AGED_ADULT	31	31	31	72.4	72.4	72.4	56.576	0	323.31	1717700000	503	2.98927	0.00498951	-0.364305	-4.00324	sp|P31408|VATB2_BOVIN;sp|P31407|VATB1_BOVIN	sp|P31408|VATB2_BOVIN	>sp|P31408|VATB2_BOVIN V-type proton ATPase subunit B, brain isoform OS=Bos taurus OX=9913 GN=ATP6V1B2 PE=1 SV=3
26.9093	26.9078	26.7316	26.6494	26.7783	26.7335	26.4584	26.3104	26.8879	26.8762	27.1355	27.2626	27.165	27.0553	26.8664	27.1069	27.0154	26.6899				+	AGED_ADULT	34	34	34	38.5	38.5	38.5	93.892	0	323.31	2475100000	666	2.58954	0.0103099	0.321272	3.56688	sp|P31836|NCAM1_BOVIN	sp|P31836|NCAM1_BOVIN	>sp|P31836|NCAM1_BOVIN Neural cell adhesion molecule 1 OS=Bos taurus OX=9913 GN=NCAM1 PE=1 SV=1
24.2789	24.1948	24.6538	24.7377	24.9905	24.9186	24.4985	24.4118	23.9815	24.3221	24.2331	24.3283	24.2186	24.2384	24.0837	23.3303	24.3822	24.4954				+	AGED_ADULT	22	10	5	61.1	28.9	15.1	32.877	0	93.245	420290000	97	1.96185	0.0324791	-0.424222	-2.87845	sp|P32007|ADT3_BOVIN	sp|P32007|ADT3_BOVIN	>sp|P32007|ADT3_BOVIN ADP/ATP translocase 3 OS=Bos taurus OX=9913 GN=SLC25A6 PE=1 SV=3
23.25	23.1797	23.8276	23.7906	24.0701	24.0362	23.6568	23.7409	24.3949	24.0986	24.359	24.4122	24.5258	24.3042	24.1297	24.1906	23.9956	23.739				+	AGED_ADULT	19	16	16	64.9	54.5	54.5	33.091	0	174.84	359040000	130	2.93114	0.00552159	0.520971	3.93962	sp|P32850|STX1A_BOVIN	sp|P32850|STX1A_BOVIN	>sp|P32850|STX1A_BOVIN Syntaxin-1A OS=Bos taurus OX=9913 GN=STX1A PE=1 SV=1
24.5185	24.4526	24.1556	24.4534	24.8014	24.8186	24.3171	24.4626	24.8278	25.0296	25.1266	25.2059	24.9295	24.8711	24.6269	24.613	24.6535	24.7834				+	AGED_ADULT	12	8	5	53.7	47	45.5	14.277	0	88.93	559130000	132	2.63967	0.00937749	0.369273	3.62151	sp|P33567|SYUB_BOVIN	sp|P33567|SYUB_BOVIN	>sp|P33567|SYUB_BOVIN Beta-synuclein OS=Bos taurus OX=9913 GN=SNCB PE=1 SV=1
22.9294	22.7649	23.067	23.0407	23.483	23.1278	23.209	23.1435	22.9497	22.9644	22.8732	23.0233	22.6584	22.8107	22.6345	22.0759	22.5276	22.8834				+	AGED_ADULT	8	8	8	36.2	36.2	36.2	39.263	0	120.84	152490000	115	2.03178	0.0286619	-0.355555	-2.95596	sp|P34942|NDUAA_BOVIN	sp|P34942|NDUAA_BOVIN	>sp|P34942|NDUAA_BOVIN NADH dehydrogenase [ubiquinone] 1 alpha subcomplex subunit 10, mitochondrial OS=Bos taurus OX=9913 GN=NDUFA10 PE=1 SV=1
22.9011	23.0251	23.1705	23.36	24.1082	23.4838	23.0053	23.0915	22.9794	22.8211	22.8615	22.978	22.8556	22.8554	22.4914	22.1697	22.7186	22.858				+	AGED_ADULT	15	15	15	46.8	46.8	46.8	42.848	0	147.11	161110000	105	2.40912	0.0150074	-0.509313	-3.37012	sp|P34943|NDUA9_BOVIN	sp|P34943|NDUA9_BOVIN	>sp|P34943|NDUA9_BOVIN NADH dehydrogenase [ubiquinone] 1 alpha subcomplex subunit 9, mitochondrial OS=Bos taurus OX=9913 GN=NDUFA9 PE=1 SV=1
24.3557	24.2534	22.9498	22.8482	22.7616	22.7614	22.557	22.4516	24.5027	24.7788	24.679	24.8745	24.7784	24.5135	24.6954	24.7719	24.6334	24.3992				+	AGED_ADULT	7	7	7	39.6	39.6	39.6	11.807	0	54.067	404950000	96	5.06074	0.000133151	1.54534	6.40606	sp|P35466|S10A4_BOVIN	sp|P35466|S10A4_BOVIN	>sp|P35466|S10A4_BOVIN Protein S100-A4 OS=Bos taurus OX=9913 GN=S100A4 PE=1 SV=2
23.9767	24.1383	24.1462	24.2039	24.5323	24.0088	24.2119	24.2343	23.9229	24.0512	23.9248	23.9354	24.1765	23.5199	23.7075	24.0793	23.7343	24.0542				+	AGED_ADULT	5	5	5	29.2	29.2	29.2	28.195	0	111.09	337410000	118	2.10143	0.0252065	-0.270961	-3.03287	sp|P35705|PRDX3_BOVIN	sp|P35705|PRDX3_BOVIN	>sp|P35705|PRDX3_BOVIN Thioredoxin-dependent peroxide reductase, mitochondrial OS=Bos taurus OX=9913 GN=PRDX3 PE=1 SV=2
22.9634	23.1035	23.3109	23.3214	23.0683	23.1218	22.9993	22.857	22.9107	22.7783	22.8808	22.7323	22.4008	22.8144	22.5772	22.479	22.7456	22.9032				+	AGED_ADULT	8	8	8	44.1	44.1	44.1	28.334	0	104.03	148010000	77	3.48903	0.00207632	-0.370978	-4.55528	sp|P39942|VATD_BOVIN	sp|P39942|VATD_BOVIN	>sp|P39942|VATD_BOVIN V-type proton ATPase subunit D OS=Bos taurus OX=9913 GN=ATP6V1D PE=1 SV=1
25.0766	25.0216	25.1938	25.2377	25.3234	25.4842	25.0375	25.0354	24.4138	24.4296	24.5407	24.5295	24.4605	24.4626	24.8145	24.6617	24.9744	24.9314				+	AGED_ADULT	18	18	18	51.4	51.4	51.4	39.667	0	178.86	580880000	223	4.76552	0.000215028	-0.554425	-6.04052	sp|P41563|IDH3A_BOVIN	sp|P41563|IDH3A_BOVIN	>sp|P41563|IDH3A_BOVIN Isocitrate dehydrogenase [NAD] subunit alpha, mitochondrial OS=Bos taurus OX=9913 GN=IDH3A PE=1 SV=1
21.8355	21.6061	22.3128	22.1033	22.2211	22.5971	21.8231	21.5118	21.1566	21.3304	20.2778	19.826	21.8155	21.6033	19.1069	19.8936	21.7418	21.6459				+	AGED_ADULT	4	4	4	29.2	29.2	29.2	23.771	0	84.819	62406000	37	2.22627	0.0201047	-1.16155	-3.1701	sp|P42026|NDUS7_BOVIN	sp|P42026|NDUS7_BOVIN	>sp|P42026|NDUS7_BOVIN NADH dehydrogenase [ubiquinone] iron-sulfur protein 7, mitochondrial OS=Bos taurus OX=9913 GN=NDUFS7 PE=1 SV=1
22.4262	22.4158	22.3856	22.5978	22.3037	22.449	22.1331	22.2525	22.0538	22.1914	22.1867	22.1902	22.2155	22.1991	22.0726	21.7097	22.0846	22.0319				+	AGED_ADULT	4	4	4	23.6	23.6	23.6	23.896	0	77.633	96660000	43	2.96518	0.00523091	-0.276915	-3.97686	sp|P42028|NDUS8_BOVIN	sp|P42028|NDUS8_BOVIN	>sp|P42028|NDUS8_BOVIN NADH dehydrogenase [ubiquinone] iron-sulfur protein 8, mitochondrial OS=Bos taurus OX=9913 GN=NDUFS8 PE=1 SV=1
23.7808	23.8985	23.6938	23.7729	24.1606	23.9242	23.5812	23.5958	23.4646	23.3756	23.7033	23.538	23.8701	23.3661	23.6544	23.3527	23.2457	23.3226				+	AGED_ADULT	9	9	9	50	50	50	20.091	0	183.12	247010000	111	2.39912	0.0152572	-0.31164	-3.3592	sp|P42029|NDUA8_BOVIN	sp|P42029|NDUA8_BOVIN	>sp|P42029|NDUA8_BOVIN NADH dehydrogenase [ubiquinone] 1 alpha subcomplex subunit 8 OS=Bos taurus OX=9913 GN=NDUFA8 PE=1 SV=2
23.4224	23.4278	23.046	22.9399	23.4664	23.3664	23.3056	22.9331	22.8935	23.1216	22.7747	22.8208	22.5604	22.5872	22.6167	23.0352	22.9181	22.623				+	AGED_ADULT	13	13	13	19.8	19.8	19.8	96.556	0	104.81	156730000	79	3.37743	0.00254635	-0.443329	-4.43104	sp|P42659|DPP6_BOVIN	sp|P42659|DPP6_BOVIN	>sp|P42659|DPP6_BOVIN Dipeptidyl aminopeptidase-like protein 6 OS=Bos taurus OX=9913 GN=DPP6 PE=1 SV=1
26.9018	26.9091	27.2139	27.1255	27.2405	27.4045	27.0164	27.1496	26.7133	26.7325	26.5158	26.5688	26.765	26.5193	26.638	26.5761	26.9084	26.8204				+	AGED_ADULT	22	22	22	82.3	82.3	82.3	30.74	0	323.31	2338700000	413	4.87393	0.000171169	-0.444413	-6.17362	sp|P45879|VDAC1_BOVIN	sp|P45879|VDAC1_BOVIN	>sp|P45879|VDAC1_BOVIN Voltage-dependent anion-selective channel protein 1 OS=Bos taurus OX=9913 GN=VDAC1 PE=1 SV=3
25.3045	25.1447	25.8691	26.0736	25.6532	25.6136	25.7487	25.8378	24.8966	24.9416	25.275	25.2348	25.2179	25.0013	24.8556	24.769	25.4357	25.3955				+	AGED_ADULT	27	27	27	55.9	55.9	55.9	47.623	0	323.31	829470000	265	3.29451	0.00297671	-0.553354	-4.33913	sp|P48018|SYT1_BOVIN	sp|P48018|SYT1_BOVIN	>sp|P48018|SYT1_BOVIN Synaptotagmin-1 OS=Bos taurus OX=9913 GN=SYT1 PE=1 SV=1
25.8823	25.7958	26.4186	26.4799	26.292	26.4978	26.528	26.4136	25.6334	25.5431	25.3699	25.2846	25.2182	25.2686	24.869	24.9032	25.8782	25.6254				+	AGED_ADULT	26	26	26	58	58	58	58.671	0	274.17	1132100000	324	5.03821	0.000134848	-0.929142	-6.37782	sp|P48452|PP2BA_BOVIN	sp|P48452|PP2BA_BOVIN	>sp|P48452|PP2BA_BOVIN Serine/threonine-protein phosphatase 2B catalytic subunit alpha isoform OS=Bos taurus OX=9913 GN=PPP3CA PE=1 SV=1
22.1156	21.9786	21.9104	22.443	20.5271	20.2813	21.3163	22.3086	21.0153	21.5306	21.0349	20.0868	19.3286	19.1828	21.1919	19.6314	20.443	19.3956				+	AGED_ADULT	5	5	5	8.1	8.1	8.1	108.03	0	39.271	39750000	28	2.33338	0.0166682	-1.326	-3.28738	sp|P48765|NAC1_BOVIN	sp|P48765|NAC1_BOVIN	>sp|P48765|NAC1_BOVIN Sodium/calcium exchanger 1 OS=Bos taurus OX=9913 GN=SLC8A1 PE=1 SV=1
24.6504	24.6063	24.8723	24.7418	24.7326	24.8342	24.3972	24.4392	24.358	24.5241	24.3681	24.5142	23.8947	23.9678	24.2959	24.2298	23.9099	23.9479				+	AGED_ADULT	17	17	17	49.6	49.6	49.6	49.398	0	118.8	424350000	154	3.35206	0.00267196	-0.458198	-4.40289	sp|P49410|EFTU_BOVIN	sp|P49410|EFTU_BOVIN	>sp|P49410|EFTU_BOVIN Elongation factor Tu, mitochondrial OS=Bos taurus OX=9913 GN=TUFM PE=1 SV=1
27.8	27.7579	28.1906	28.1471	28.0624	28.035	28.0825	28.1409	27.4782	27.4204	27.7253	27.7295	27.7595	27.7575	27.0367	26.9599	27.9568	27.9801				+	AGED_ADULT	83	83	83	55.8	55.8	55.8	191.59	0	323.31	4517400000	1288	2.33992	0.0166219	-0.44667	-3.29452	sp|P49951|CLH1_BOVIN	sp|P49951|CLH1_BOVIN	>sp|P49951|CLH1_BOVIN Clathrin heavy chain 1 OS=Bos taurus OX=9913 GN=CLTC PE=1 SV=1
24.8587	24.7098	25.3019	25.4433	23.6869	23.8363	25.2475	25.3201	23.9651	23.8947	23.4203	23.6018	23.5567	23.7664	23.2838	23.251	23.5107	23.5623				+	AGED_ADULT	18	18	18	61.9	61.9	61.9	40.287	0	253.02	400760000	156	4.10655	0.00073151	-1.21928	-5.25694	sp|P55252|HPLN1_BOVIN	sp|P55252|HPLN1_BOVIN	>sp|P55252|HPLN1_BOVIN Hyaluronan and proteoglycan link protein 1 OS=Bos taurus OX=9913 GN=HAPLN1 PE=2 SV=1
26.7637	26.7257	26.2203	26.2173	26.7013	26.7609	26.3892	26.3404	26.8986	26.978	27.0254	27.0117	27.5667	27.4916	27.3432	27.3218	27.5513	27.4053				+	AGED_ADULT	16	16	16	42.3	42.3	42.3	28.028	0	323.31	2617900000	427	4.92227	0.000165646	0.744507	6.23338	sp|P55803|MOG_BOVIN	sp|P55803|MOG_BOVIN	>sp|P55803|MOG_BOVIN Myelin-oligodendrocyte glycoprotein OS=Bos taurus OX=9913 GN=MOG PE=1 SV=1
26.7591	26.8535	26.8321	26.8918	26.5776	26.4315	26.77	26.8236	26.3761	26.2997	26.6271	26.3772	26.6302	26.5661	26.1583	26.2294	26.3261	26.5081				+	AGED_ADULT	25	25	24	88.1	88.1	88.1	31.289	0	323.31	1972800000	487	3.27864	0.00301048	-0.33259	-4.32158	sp|P56965|DDAH1_BOVIN	sp|P56965|DDAH1_BOVIN	>sp|P56965|DDAH1_BOVIN N(G),N(G)-dimethylarginine dimethylaminohydrolase 1 OS=Bos taurus OX=9913 GN=DDAH1 PE=1 SV=3
21.0516	21.2074	21.6048	22.1053	22.1593	22.1368	21.2889	21.8512	21.0023	20.6844	21.5416	20.9746	21.2631	21.1759	21.4444	20.197	21.3449	21.5047				+	AGED_ADULT	5	5	4	10.1	10.1	8.7	54.019	0	33.073	54248000	39	1.83321	0.0407918	-0.562373	-2.73491	sp|P58352|GTR3_BOVIN	sp|P58352|GTR3_BOVIN	>sp|P58352|GTR3_BOVIN Solute carrier family 2, facilitated glucose transporter member 3 OS=Bos taurus OX=9913 GN=SLC2A3 PE=2 SV=1
23.7274	23.6993	23.8787	23.9371	23.6469	23.6543	23.9047	23.8246	23.4047	23.2003	23.3683	23.1736	23.3233	23.3408	22.7816	22.8838	23.571	23.7329				+	AGED_ADULT	13	13	13	46.2	46.2	46.2	47.371	0	143.23	227240000	112	3.58855	0.00176632	-0.506095	-4.66664	sp|P61157|ARP3_BOVIN	sp|P61157|ARP3_BOVIN	>sp|P61157|ARP3_BOVIN Actin-related protein 3 OS=Bos taurus OX=9913 GN=ACTR3 PE=1 SV=3
23.5017	23.7607	24.252	24.1717	23.9824	23.9252	23.8035	23.6882	22.6787	22.8052	23.0271	23.1533	22.911	23.0437	23.3645	23.3117	23.1969	23.3224				+	AGED_ADULT	12	12	12	36.5	36.5	36.5	40.329	0	128.8	208570000	114	5.58441	6.29434e-05	-0.804196	-7.08027	sp|P61420|VA0D1_BOVIN	sp|P61420|VA0D1_BOVIN	>sp|P61420|VA0D1_BOVIN V-type proton ATPase subunit d 1 OS=Bos taurus OX=9913 GN=ATP6V0D1 PE=1 SV=1
25.2047	25.2283	24.8435	24.8188	25.5221	25.1	24.5557	24.6505	25.8112	25.8183	26.1455	25.9938	25.8315	25.765	25.8787	25.8039	25.7756	25.7019				+	AGED_ADULT	20	20	18	88.5	88.5	84.8	22.142	0	323.31	1040300000	203	6.01194	3.58143e-05	0.862069	7.658	sp|P62763|VISL1_BOVIN	sp|P62763|VISL1_BOVIN	>sp|P62763|VISL1_BOVIN Visinin-like protein 1 OS=Bos taurus OX=9913 GN=VSNL1 PE=1 SV=2
27.535	27.5903	27.03	27.0149	27.63	27.5358	27.2751	27.1558	27.9461	27.8981	27.5686	27.5819	27.8471	27.8055	27.7723	27.7442	27.9063	27.8495				+	AGED_ADULT	15	15	15	66	66	66	11.367	0	264.04	4133500000	351	3.70756	0.00142584	0.446112	4.80061	sp|P62803|H4_BOVIN	sp|P62803|H4_BOVIN	>sp|P62803|H4_BOVIN Histone H4 OS=Bos taurus OX=9913 PE=1 SV=2
26.5579	26.7744	26.3035	26.4005	26.514	26.4173	26.7596	26.4893	27.2147	27.1923	26.7908	26.6798	26.9922	27.0401	26.6486	27.2989	27.037	26.6776				+	AGED_ADULT	14	14	3	78.6	78.6	26.2	13.906	0	213.03	2431300000	372	3.21801	0.003271	0.430099	4.25462	sp|P62808|H2B1_BOVIN;sp|Q2M2T1|H2B1K_BOVIN	sp|P62808|H2B1_BOVIN;sp|Q2M2T1|H2B1K_BOVIN	>sp|P62808|H2B1_BOVIN Histone H2B type 1 OS=Bos taurus OX=9913 PE=1 SV=2;>sp|Q2M2T1|H2B1K_BOVIN Histone H2B type 1-K OS=Bos taurus OX=9913 GN=H2BC12 PE=1 SV=3
23.8382	23.944	23.6914	23.7741	24.1516	24.0634	23.8438	23.767	23.879	24.2057	24.4826	24.2363	24.4076	24.3545	23.9808	23.8143	24.5713	24.1023				+	AGED_ADULT	16	16	5	83.2	83.2	35.3	20.987	0	173.82	354320000	128	2.13452	0.0236127	0.31925	3.06931	sp|P62833|RAP1A_BOVIN	sp|P62833|RAP1A_BOVIN	>sp|P62833|RAP1A_BOVIN Ras-related protein Rap-1A OS=Bos taurus OX=9913 GN=RAP1A PE=1 SV=1
25.4529	25.5231	25.4839	25.4857	25.2807	25.4548	25.1045	25.1696	25.4556	25.55	25.2104	25.6389	25.5257	25.6375	25.6249	25.7199	25.9142	25.6102				+	AGED_ADULT	10	9	9	46.4	40.6	40.6	21.45	0	109.53	941200000	143	1.77844	0.0447949	0.21934	2.67336	sp|P62998|RAC1_BOVIN;sp|Q9TU25|RAC2_BOVIN	sp|P62998|RAC1_BOVIN;sp|Q9TU25|RAC2_BOVIN	>sp|P62998|RAC1_BOVIN Ras-related C3 botulinum toxin substrate 1 OS=Bos taurus OX=9913 GN=RAC1 PE=1 SV=1;>sp|Q9TU25|RAC2_BOVIN Ras-related C3 botulinum toxin substrate 2 OS=Bos taurus OX=9913 GN=RAC2 PE=2 SV=1
25.1888	25.2757	25.6553	25.602	25.4312	25.5618	25.4037	25.3533	24.9556	24.9233	25.0543	25.0322	25.1274	25.1135	24.9157	24.8615	25.4509	25.2348				+	AGED_ADULT	34	34	34	38.7	38.7	38.7	104.57	0	281.36	750860000	333	3.46581	0.00216681	-0.367055	-4.52938	sp|P63009|AP2B1_BOVIN;sp|Q08DS7|AP1B1_BOVIN	sp|P63009|AP2B1_BOVIN;sp|Q08DS7|AP1B1_BOVIN	>sp|P63009|AP2B1_BOVIN AP-2 complex subunit beta OS=Bos taurus OX=9913 GN=AP2B1 PE=1 SV=2;>sp|Q08DS7|AP1B1_BOVIN AP-1 complex subunit beta-1 OS=Bos taurus OX=9913 GN=AP2B1 PE=2 SV=1
25.4538	25.5973	25.5973	25.4064	25.6103	25.72	25.5819	25.6919	25.2556	25.278	25.2798	25.519	25.2385	24.9924	25.6831	25.4656	25.49	25.3293				+	AGED_ADULT	8	8	2	45.7	45.7	14.7	12.649	0	285.85	868580000	158	2.08261	0.0260413	-0.22923	-3.01212	sp|P63026|VAMP2_BOVIN	sp|P63026|VAMP2_BOVIN	>sp|P63026|VAMP2_BOVIN Vesicle-associated membrane protein 2 OS=Bos taurus OX=9913 GN=VAMP2 PE=1 SV=2
28.2862	28.2821	28.3863	28.4251	28.3098	28.4195	28.3292	28.3341	27.9243	27.9359	28.106	28.0411	28.0675	28.0573	28.2143	28.2324	28.059	28.1784				+	AGED_ADULT	33	33	25	80.4	80.4	73.9	27.745	0	323.31	5887200000	884	5.05471	0.000133151	-0.264899	-6.39849	sp|P63103|1433Z_BOVIN	sp|P63103|1433Z_BOVIN	>sp|P63103|1433Z_BOVIN 14-3-3 protein zeta/delta OS=Bos taurus OX=9913 GN=YWHAZ PE=1 SV=1
23.4056	23.3275	23.2363	23.2089	23.5664	23.5028	23.2548	23.2733	22.7136	22.8177	23.3124	23.0324	22.9293	23.224	22.8972	22.7979	22.9173	23.2912				+	AGED_ADULT	12	12	2	46.9	46.9	6.8	35.594	0	105.37	183310000	102	3.06284	0.00431909	-0.353631	-4.0839	sp|P67774|PP2AA_BOVIN	sp|P67774|PP2AA_BOVIN	>sp|P67774|PP2AA_BOVIN Serine/threonine-protein phosphatase 2A catalytic subunit alpha isoform OS=Bos taurus OX=9913 GN=PPP2CA PE=1 SV=1
26.0528	26.155	26.3159	26.2255	26.337	26.4174	26.1915	26.3117	26.1016	26.0491	25.8541	25.9658	26.0126	25.8123	26.2422	26.0008	26.2473	26.0389				+	AGED_ADULT	15	15	15	55.1	55.1	55.1	31.619	0	186.43	1340100000	272	2.52676	0.0117535	-0.218372	-3.49844	sp|P68002|VDAC2_BOVIN	sp|P68002|VDAC2_BOVIN	>sp|P68002|VDAC2_BOVIN Voltage-dependent anion-selective channel protein 2 OS=Bos taurus OX=9913 GN=VDAC2 PE=2 SV=2
26.6845	26.6956	26.9897	27.0194	26.5295	26.4755	27.0371	27.0486	26.4927	26.655	26.4661	26.4543	26.6095	26.5518	26.6442	26.8767	26.4504	26.306				+	AGED_ADULT	24	19	16	85	79.8	73.3	28.252	0	323.31	2133300000	536	1.86494	0.0388329	-0.259334	-2.77045	sp|P68252|1433G_BOVIN	sp|P68252|1433G_BOVIN	>sp|P68252|1433G_BOVIN 14-3-3 protein gamma OS=Bos taurus OX=9913 GN=YWHAG PE=1 SV=2
21.3922	21.4677	20.9353	21.4304	21.8547	21.9909	21.6934	21.1905	22.5296	22.3664	22.6846	22.7507	22.5537	22.7996	22.6662	23.0825	22.0486	22.4713				+	AGED_ADULT	7	7	7	34.9	34.9	34.9	23.922	0	93.25	104630000	51	5.90995	3.62358e-05	1.10093	7.51779	sp|P68265|GLTP_BOVIN	sp|P68265|GLTP_BOVIN	>sp|P68265|GLTP_BOVIN Glycolipid transfer protein OS=Bos taurus OX=9913 GN=GLTP PE=1 SV=2
21.1328	21.3492	21.1199	20.9053	20.1177	21.1048	20.899	20.9106	21.8051	21.7282	21.5061	21.8082	21.5995	21.8345	21.8235	22.383	22.4355	21.7151				+	AGED_ADULT	4	4	4	41.8	41.8	41.8	11.199	0	35.329	59862000	33	4.57633	0.000306345	0.921434	5.81124	sp|P79342|S10AD_BOVIN	sp|P79342|S10AD_BOVIN	>sp|P79342|S10AD_BOVIN Protein S100-A13 OS=Bos taurus OX=9913 GN=S100A13 PE=3 SV=2
26.0301	26.1831	26.1511	26.1838	25.964	25.6985	25.9987	25.9614	25.3368	25.6875	25.3647	25.6338	25.4182	25.2976	25.4687	25.3033	25.6712	25.6688				+	AGED_ADULT	4	4	4	65.2	65.2	65.2	12.343	0	204.03	1087600000	125	5.49402	6.55641e-05	-0.53626	-6.96138	sp|P80177|MIF_BOVIN	sp|P80177|MIF_BOVIN	>sp|P80177|MIF_BOVIN Macrophage migration inhibitory factor OS=Bos taurus OX=9913 GN=MIF PE=1 SV=6
22.9667	22.862	22.974	23.013	22.7747	22.8325	23.0027	23.0259	22.9337	22.5718	22.8703	22.8993	22.8541	22.8135	22.7762	22.7199	22.7095	22.8456				+	AGED_ADULT	5	5	5	28.2	28.2	28.2	23.743	0	67.362	144020000	53	1.81723	0.0420411	-0.132063	-2.71699	sp|P80311|PPIB_BOVIN	sp|P80311|PPIB_BOVIN	>sp|P80311|PPIB_BOVIN Peptidyl-prolyl cis-trans isomerase B OS=Bos taurus OX=9913 GN=PPIB PE=1 SV=4
26.5985	26.5599	26.2981	26.2669	26.1279	26.0333	27.1879	27.0733	27.3799	27.2777	27.3217	27.4913	27.3721	27.3908	26.9594	26.978	27.4806	27.3672				+	AGED_ADULT	30	30	30	10.1	10.1	10.1	369.99	0	323.31	2870800000	473	4.10966	0.00073151	0.783662	5.26053	sp|P81282|CSPG2_BOVIN	sp|P81282|CSPG2_BOVIN	>sp|P81282|CSPG2_BOVIN Versican core protein OS=Bos taurus OX=9913 GN=VCAN PE=1 SV=2
25.5596	25.4633	25.4366	25.4197	25.726	25.3747	25.3564	25.3537	25.4469	25.4787	25.6626	25.6542	25.9552	26.0134	25.8858	25.7814	25.7557	25.8199				+	AGED_ADULT	20	20	20	67.3	67.3	67.3	36.088	0	323.31	1021400000	311	2.66921	0.00894712	0.284156	3.65372	sp|P81287|ANXA5_BOVIN	sp|P81287|ANXA5_BOVIN	>sp|P81287|ANXA5_BOVIN Annexin A5 OS=Bos taurus OX=9913 GN=ANXA5 PE=1 SV=3
23.7276	24.2509	24.8147	24.9114	24.8943	24.2447	25.0165	25.2889	23.6047	23.5104	23.8711	24.0943	23.6102	23.6423	24.0893	23.8489	23.418	23.5291				+	AGED_ADULT	9	9	8	61.9	61.9	56	15.394	0	103.97	365440000	86	3.90746	0.00102658	-0.921817	-5.02776	sp|P84088|CPLX2_BOVIN	sp|P84088|CPLX2_BOVIN	>sp|P84088|CPLX2_BOVIN Complexin-2 OS=Bos taurus OX=9913 GN=CPLX2 PE=1 SV=1
23.21	23.3689	23.3556	23.2104	23.595	23.6804	23.1234	23.2439	22.8647	23.1818	23.0678	23.1206	22.9735	22.7816	23.2026	22.6628	22.965	23.165				+	AGED_ADULT	8	8	8	50.6	50.6	50.6	20.965	0	70.651	168750000	68	2.89191	0.00590194	-0.349892	-3.89672	sp|Q02373|NDUBA_BOVIN	sp|Q02373|NDUBA_BOVIN	>sp|Q02373|NDUBA_BOVIN NADH dehydrogenase [ubiquinone] 1 beta subcomplex subunit 10 OS=Bos taurus OX=9913 GN=NDUFB10 PE=1 SV=2
23.734	23.6571	23.711	23.7313	23.6047	23.6328	23.6186	23.6095	23.7506	23.6579	23.7323	24.0124	23.9774	24.041	24.4707	24.2171	24.2567	24.1377				+	AGED_ADULT	15	15	15	39	39	39	56.903	0	170.48	299880000	212	2.8793	0.00593668	0.363002	3.88294	sp|Q07130|UGPA_BOVIN	sp|Q07130|UGPA_BOVIN	>sp|Q07130|UGPA_BOVIN UTP--glucose-1-phosphate uridylyltransferase OS=Bos taurus OX=9913 GN=UGP2 PE=1 SV=2
26.3966	26.4457	26.3587	26.4375	26.8675	26.9822	26.3896	26.3985	27.1287	27.3022	27.1995	27.116	26.8501	26.8203	27.2141	27.0003	26.9711	26.8351				+	AGED_ADULT	60	38	38	51	32.8	32.8	112.64	0	323.31	2400300000	478	4.03529	0.000835439	0.509213	5.17454	sp|Q08DA1|AT1A1_BOVIN	sp|Q08DA1|AT1A1_BOVIN	>sp|Q08DA1|AT1A1_BOVIN Sodium/potassium-transporting ATPase subunit alpha-1 OS=Bos taurus OX=9913 GN=ATP1A1 PE=1 SV=1
26.8779	26.8825	27.2712	27.1968	26.7432	26.6956	27.2835	27.3885	26.7138	26.6387	26.9391	26.9225	26.8168	26.9106	26.6116	26.651	26.7326	26.6657				+	AGED_ADULT	59	59	50	62.4	62.4	54.9	96.251	0	323.31	2420600000	866	2.00474	0.0298772	-0.282146	-2.92603	sp|Q08DF4|DYN1_BOVIN	sp|Q08DF4|DYN1_BOVIN	>sp|Q08DF4|DYN1_BOVIN Dynamin-1 OS=Bos taurus OX=9913 GN=DNM1 PE=2 SV=1
27.4795	27.6072	27.1054	27.1082	27.7767	27.7519	27.3585	27.3047	28.2082	28.1669	28.2373	28.2001	28.4049	28.4144	28.5623	28.7045	28.2174	28.1107				+	AGED_ADULT	61	55	55	85.6	79.2	79.2	55.395	0	323.31	5450600000	949	6.42796	2.19863e-05	0.886164	8.24643	sp|Q08DH7|AINX_BOVIN	sp|Q08DH7|AINX_BOVIN	>sp|Q08DH7|AINX_BOVIN Alpha-internexin OS=Bos taurus OX=9913 GN=INA PE=2 SV=1
24.7898	24.9127	25.3314	25.32	24.8605	25.0412	24.6736	24.9294	24.284	24.0623	24.4544	24.8647	24.7642	24.5782	23.9955	23.9258	24.7144	24.6437				+	AGED_ADULT	13	13	13	51.9	51.9	51.9	34.531	0	267.82	522670000	239	2.88169	0.00593668	-0.553599	-3.88555	sp|Q08DK4|GHC1_BOVIN	sp|Q08DK4|GHC1_BOVIN	>sp|Q08DK4|GHC1_BOVIN Mitochondrial glutamate carrier 1 OS=Bos taurus OX=9913 GN=SLC25A22 PE=2 SV=1
21.1185	21.1434	22.0715	22.0378	20.7819	20.8694	21.2809	20.9859	20.4977	20.472	20.7961	20.541	19.703	19.7409	21.1465	20.9505	20.9493	20.6434				+	AGED_ADULT	7	7	7	23.4	23.4	23.4	47.353	0	54.218	34147000	21	2.23486	0.0199402	-0.742122	-3.17952	sp|Q08DN8|FLOT1_BOVIN	sp|Q08DN8|FLOT1_BOVIN	>sp|Q08DN8|FLOT1_BOVIN Flotillin-1 OS=Bos taurus OX=9913 GN=FLOT1 PE=2 SV=1
22.2685	22.5256	22.6413	22.7335	22.4502	22.9779	22.3643	22.5071	22.6396	22.653	22.8612	22.9133	22.9677	23.088	23.301	23.3896	23.1807	23.0794				+	AGED_ADULT	12	12	12	27.6	27.6	27.6	60.545	0	120.33	144550000	86	2.94238	0.00542394	0.448818	3.95191	sp|Q08E52|PAK1_BOVIN	sp|Q08E52|PAK1_BOVIN	>sp|Q08E52|PAK1_BOVIN Serine/threonine-protein kinase PAK 1 OS=Bos taurus OX=9913 GN=PAK1 PE=1 SV=1
25.7077	25.7369	25.8637	25.9229	25.5651	25.607	25.5287	25.7103	25.4561	25.5303	25.5062	25.5578	25.6576	25.3947	25.252	25.4266	25.6229	25.4561				+	AGED_ADULT	28	28	26	50.3	50.3	48	85.293	0	323.31	1004400000	329	2.65606	0.00915725	-0.219256	-3.63938	sp|Q0IIG5|PFKAM_BOVIN	sp|Q0IIG5|PFKAM_BOVIN	>sp|Q0IIG5|PFKAM_BOVIN ATP-dependent 6-phosphofructokinase, muscle type OS=Bos taurus OX=9913 GN=PFKM PE=2 SV=1
21.6465	21.4909	21.4787	21.5407	21.5745	21.72	21.1866	21.0797	21.9574	21.8532	21.9924	21.9278	22.0331	22.0427	22.4024	22.6569	22.0807	22.1057				+	AGED_ADULT	4	4	4	34.3	34.3	34.3	19.825	0	71.4	73145000	81	4.54701	0.000321444	0.640517	5.77603	sp|Q0VBZ9|MRP_BOVIN	sp|Q0VBZ9|MRP_BOVIN	>sp|Q0VBZ9|MRP_BOVIN MARCKS-related protein OS=Bos taurus OX=9913 GN=MARCKSL1 PE=2 SV=1
24.8966	24.9097	25.03	25.1613	25.009	24.7478	24.6532	24.7347	24.6428	24.5568	24.6436	24.6545	24.3246	24.2929	24.3397	24.392	24.304	24.3112				+	AGED_ADULT	21	21	21	42.8	42.8	42.8	81.817	0	310.24	498400000	240	4.50607	0.000346556	-0.446576	-5.72702	sp|Q0VCA3|LETM1_BOVIN	sp|Q0VCA3|LETM1_BOVIN	>sp|Q0VCA3|LETM1_BOVIN Mitochondrial proton/calcium exchanger protein OS=Bos taurus OX=9913 GN=LETM1 PE=2 SV=1
21.498	21.6251	20.1622	19.8183	20.4314	20.2294	21.4136	19.5587	21.5682	21.8571	21.254	21.5505	21.6189	21.7418	23.715	23.8507	20.8508	21.1512				+	AGED_ADULT	6	6	6	63.6	63.6	63.6	12.082	0	50.755	54170000	40	2.04833	0.0278818	1.32372	2.97427	sp|Q0VCG3|PRVA_BOVIN	sp|Q0VCG3|PRVA_BOVIN	>sp|Q0VCG3|PRVA_BOVIN Parvalbumin alpha OS=Bos taurus OX=9913 GN=PVALB PE=3 SV=3
24.6748	24.8854	24.8413	24.8094	24.8041	24.6182	24.722	24.7651	24.3938	24.3793	24.5141	24.2703	24.69	24.759	24.6688	24.3292	24.5094	24.6473				+	AGED_ADULT	25	25	25	60.8	60.8	60.8	64.482	0	271.51	508970000	233	2.7525	0.00760143	-0.248912	-3.74453	sp|Q0VCK0|PUR9_BOVIN	sp|Q0VCK0|PUR9_BOVIN	>sp|Q0VCK0|PUR9_BOVIN Bifunctional purine biosynthesis protein ATIC OS=Bos taurus OX=9913 GN=ATIC PE=2 SV=1
25.0117	24.9218	25.3999	25.293	24.9954	24.8002	25.3373	25.3421	24.5871	24.6617	24.8937	24.8962	24.982	24.8197	24.1952	24.1069	24.7813	24.8784				+	AGED_ADULT	30	30	30	39.4	39.4	39.4	103.77	0	277.02	609810000	323	2.5526	0.0111496	-0.457446	-3.52661	sp|Q0VCK5|AP2A2_BOVIN	sp|Q0VCK5|AP2A2_BOVIN	>sp|Q0VCK5|AP2A2_BOVIN AP-2 complex subunit alpha-2 OS=Bos taurus OX=9913 GN=AP2A2 PE=1 SV=1
20.3381	20.0634	20.6596	19.4455	20.3529	19.7094	20.7928	20.4723	19.956	20.7561	21.1772	21.2496	22.6129	22.2982	22.3558	22.0929	21.5893	22.4196				+	AGED_ADULT	7	7	7	28.1	28.1	28.1	33.153	0	46.789	46720000	26	3.15789	0.00368898	1.42151	4.18837	sp|Q0VCN1|NMRL1_BOVIN	sp|Q0VCN1|NMRL1_BOVIN	>sp|Q0VCN1|NMRL1_BOVIN NmrA-like family domain-containing protein 1 OS=Bos taurus OX=9913 GN=NMRAL1 PE=2 SV=1
25.2579	25.1873	24.9714	24.9614	25.0739	25.1489	25.1865	25.1831	25.5611	25.4585	25.7731	25.7692	25.6479	25.5204	25.5287	25.3992	25.6861	25.6612				+	AGED_ADULT	18	15	15	52	44.8	44.8	51.249	0	323.31	895630000	235	6.58402	2.00015e-05	0.479241	8.47434	sp|Q0VCP4|SEPT8_BOVIN	sp|Q0VCP4|SEPT8_BOVIN	>sp|Q0VCP4|SEPT8_BOVIN Septin-8 OS=Bos taurus OX=9913 GN=SEPTIN8 PE=2 SV=3
21.6038	21.5638	21.8048	21.8617	22.1248	22.6647	21.6019	21.8674	21.525	21.6966	20.242	21.368	21.1495	21.5091	21.4593	20.2451	19.4637	21.5862				+	AGED_ADULT	7	7	7	11	11	11	109.29	0	60.909	55873000	15	2.00639	0.0298772	-0.86217	-2.92787	sp|Q0VCY0|AT2A1_BOVIN	sp|Q0VCY0|AT2A1_BOVIN	>sp|Q0VCY0|AT2A1_BOVIN Sarcoplasmic/endoplasmic reticulum calcium ATPase 1 OS=Bos taurus OX=9913 GN=ATP2A1 PE=1 SV=1
23.295	23.1428	23.2342	23.3239	23.6552	24.0416	22.6558	22.7646	23.8331	23.9247	23.955	24.3702	24.2212	24.0109	23.6056	23.6568	23.8857	23.4534				+	AGED_ADULT	4	4	4	37	37	37	22.634	0	53.738	281080000	51	2.67796	0.0088314	0.627512	3.66325	sp|Q0VFX8|CRIP2_BOVIN	sp|Q0VFX8|CRIP2_BOVIN	>sp|Q0VFX8|CRIP2_BOVIN Cysteine-rich protein 2 OS=Bos taurus OX=9913 GN=CRIP2 PE=2 SV=1
23.1343	23.1033	22.9499	23.0546	23.3915	23.1899	23.4566	23.3673	23.8435	23.8806	23.8078	24.0275	23.721	23.9497	23.6944	23.5464	23.8282	23.6658				+	AGED_ADULT	10	10	10	79.1	79.1	79.1	21.23	0	215.86	257810000	108	6.09309	3.16907e-05	0.590559	7.77068	sp|Q148C9|HEBP1_BOVIN	sp|Q148C9|HEBP1_BOVIN	>sp|Q148C9|HEBP1_BOVIN Heme-binding protein 1 OS=Bos taurus OX=9913 GN=HEBP1 PE=2 SV=1
22.2158	21.9647	21.9278	22.1906	22.6515	22.1584	21.9349	21.969	22.5466	22.868	22.9117	22.545	23.0198	23.0064	22.5179	22.0227	22.3451	22.7218				+	AGED_ADULT	12	7	7	71.7	53	53	18.736	0	166.49	118950000	74	2.83638	0.00645485	0.52393	3.83606	sp|Q148F1|COF2_BOVIN	sp|Q148F1|COF2_BOVIN	>sp|Q148F1|COF2_BOVIN Cofilin-2 OS=Bos taurus OX=9913 GN=CFL2 PE=2 SV=1
22.9202	22.8999	23.3174	23.3558	22.8446	23.1508	23.0511	22.7436	22.3988	22.3811	22.3194	22.3482	22.4128	22.3249	22.2538	22.1376	22.5067	22.9226				+	AGED_ADULT	5	5	5	28	28	28	19.667	0	32.95	129500000	28	4.91747	0.000165646	-0.634835	-6.22744	sp|Q148J6|ARPC4_BOVIN	sp|Q148J6|ARPC4_BOVIN	>sp|Q148J6|ARPC4_BOVIN Actin-related protein 2/3 complex subunit 4 OS=Bos taurus OX=9913 GN=ARPC4 PE=1 SV=3
24.1098	24.0807	24.3668	24.4097	24.4136	24.2112	24.3791	24.5095	23.9959	24.0696	24.252	24.0338	24.181	24.1558	23.7625	23.5824	23.573	23.7911				+	AGED_ADULT	21	21	21	33.4	33.4	33.4	115.81	0	182.9	352400000	173	2.69904	0.00853495	-0.370345	-3.68623	sp|Q148N0|ODO1_BOVIN	sp|Q148N0|ODO1_BOVIN	>sp|Q148N0|ODO1_BOVIN 2-oxoglutarate dehydrogenase, mitochondrial OS=Bos taurus OX=9913 GN=OGDH PE=2 SV=1
22.0901	21.8459	22.4272	22.5058	22.6035	22.4846	21.8764	22.1201	21.9841	21.9907	21.9197	21.8165	21.6664	21.6308	21.6012	21.8395	21.8433	21.7972				+	AGED_ADULT	8	8	8	32.7	32.7	32.7	31.334	0	96.864	77553000	62	3.09172	0.00411086	-0.435273	-4.11562	sp|Q17QH8|D39U1_BOVIN	sp|Q17QH8|D39U1_BOVIN	>sp|Q17QH8|D39U1_BOVIN Epimerase family protein SDR39U1 OS=Bos taurus OX=9913 GN=SDR39U1 PE=2 SV=1
22.2651	22.6905	23.0159	22.6887	22.9893	22.6062	23.1305	23.0187	22.9893	22.1844	22.1897	22.3164	22.0005	22.0796	22.5889	22.4867	22.2334	21.3394				+	AGED_ADULT	7	7	7	40.8	40.8	40.8	28.939	0	101.81	117030000	56	2.21337	0.0203595	-0.559771	-3.15596	sp|Q17QK8|SPRE_BOVIN	sp|Q17QK8|SPRE_BOVIN	>sp|Q17QK8|SPRE_BOVIN Sepiapterin reductase OS=Bos taurus OX=9913 GN=SPR PE=2 SV=1
23.6806	23.7627	24.2792	24.1861	22.7771	22.9762	24.0006	23.8547	22.8941	22.7313	22.7662	22.6535	22.9628	23.0024	22.8937	23.0325	22.9584	22.9452				+	AGED_ADULT	10	10	10	65.2	65.2	65.2	18.664	0	108.18	198010000	92	3.50473	0.00204712	-0.805632	-4.57281	sp|Q17QM9|CNRP1_BOVIN	sp|Q17QM9|CNRP1_BOVIN	>sp|Q17QM9|CNRP1_BOVIN CB1 cannabinoid receptor-interacting protein 1 OS=Bos taurus OX=9913 GN=CNRIP1 PE=2 SV=1
26.6783	26.6425	26.3745	26.3712	26.5422	26.5861	26.3784	26.3251	27.0779	27.0171	26.8326	27.1249	27.0281	26.9273	26.9776	27.1561	26.5993	26.4905				+	AGED_ADULT	26	26	26	86.4	86.4	86.4	23.315	0	323.31	2321400000	542	3.73131	0.00138414	0.435859	4.82745	sp|Q17QQ3|SNP25_BOVIN	sp|Q17QQ3|SNP25_BOVIN	>sp|Q17QQ3|SNP25_BOVIN Synaptosomal-associated protein 25 OS=Bos taurus OX=9913 GN=SNAP25 PE=1 SV=1
25.0891	25.5538	24.7299	24.6029	25.9486	25.8006	25.4037	25.6238	25.8529	25.6181	26.1955	26.1366	26.6655	26.6917	25.875	25.8389	26.1158	26.1984				+	AGED_ADULT	17	17	17	23.9	23.9	23.9	115.94	0	166.98	1270200000	83	2.90552	0.00576496	0.77479	3.91159	sp|Q17R14|MYO1D_BOVIN	sp|Q17R14|MYO1D_BOVIN	>sp|Q17R14|MYO1D_BOVIN Unconventional myosin-Id OS=Bos taurus OX=9913 GN=MYO1D PE=2 SV=1
22.7228	22.7855	23.1198	23.2862	22.8071	22.9692	23.2069	22.7586	22.3081	22.2837	22.2621	22.3456	22.3106	22.5335	22.1316	22.2681	22.4145	22.4307				+	AGED_ADULT	8	8	8	20	20	20	41.539	0	46.899	120900000	26	6.16239	3.11734e-05	-0.628149	-7.86768	sp|Q1JP79|ARC1A_BOVIN	sp|Q1JP79|ARC1A_BOVIN	>sp|Q1JP79|ARC1A_BOVIN Actin-related protein 2/3 complex subunit 1A OS=Bos taurus OX=9913 GN=ARPC1A PE=2 SV=1
26.4669	26.3698	26.4079	26.5346	26.5035	26.5875	26.5514	26.5488	26.6544	26.7278	27.0886	27.0713	26.9698	27.0433	26.9631	27.2212	26.9155	26.6942				+	AGED_ADULT	25	25	25	78.9	78.9	78.9	23.472	0	323.31	2237500000	462	4.87956	0.000171169	0.438625	6.18057	sp|Q27957|TPPP_BOVIN	sp|Q27957|TPPP_BOVIN	>sp|Q27957|TPPP_BOVIN Tubulin polymerization-promoting protein OS=Bos taurus OX=9913 GN=TPPP PE=1 SV=1
25.0036	25.0658	24.7754	24.8039	24.9333	24.861	24.8334	24.8737	25.4504	25.3565	25.4288	25.3582	25.3301	25.2411	25.3217	25.4224	25.3555	25.3353				+	AGED_ADULT	35	28	20	52.7	46.5	32.1	70.258	0	323.31	748670000	300	8.77468	9.89548e-07	0.466245	12.1688	sp|Q27975|HS71A_BOVIN;sp|Q27965|HS71B_BOVIN	sp|Q27975|HS71A_BOVIN;sp|Q27965|HS71B_BOVIN	>sp|Q27975|HS71A_BOVIN Heat shock 70 kDa protein 1A OS=Bos taurus OX=9913 GN=HSPA1A PE=1 SV=2;>sp|Q27965|HS71B_BOVIN Heat shock 70 kDa protein 1B OS=Bos taurus OX=9913 GN=HSPA1B PE=2 SV=1
20.8592	20.9611	20.8199	21.5192	20.8964	20.7743	21.3662	20.9285	19.7758	20.473	20.7053	19.5888	20.2106	19.606	21.1546	20.9058	20.9125	20.7188				+	AGED_ADULT	6	6	6	11.3	11.3	11.3	82.206	0	43.104	29947000	15	1.83987	0.040361	-0.610495	-2.74238	sp|Q27970|CAN1_BOVIN	sp|Q27970|CAN1_BOVIN	>sp|Q27970|CAN1_BOVIN Calpain-1 catalytic subunit OS=Bos taurus OX=9913 GN=CAPN1 PE=1 SV=3
21.5851	21.902	22.3125	22.1309	21.9539	22.1512	21.7919	21.7398	21.5094	21.4645	21.7808	21.7885	21.3705	21.6322	21.8229	20.4343	21.4525	21.515				+	AGED_ADULT	9	9	9	11.9	11.9	11.9	82.588	0	58.837	67914000	80	1.99159	0.0306385	-0.468843	-2.91146	sp|Q29397|SV2A_BOVIN	sp|Q29397|SV2A_BOVIN	>sp|Q29397|SV2A_BOVIN Synaptic vesicle glycoprotein 2A OS=Bos taurus OX=9913 GN=SV2A PE=2 SV=1
22.0635	21.9255	23.3253	23.4956	22.762	22.6908	23.8769	24.1066	21.1873	21.3946	21.246	21.4184	21.2598	21.3269	21.7715	21.5593	22.38	21.6872				+	AGED_ADULT	12	12	12	18.5	18.5	18.5	130.02	0	117.65	107830000	49	4.17727	0.000652672	-1.50767	-5.33911	sp|Q29449|AT8A1_BOVIN	sp|Q29449|AT8A1_BOVIN	>sp|Q29449|AT8A1_BOVIN Probable phospholipid-transporting ATPase IA OS=Bos taurus OX=9913 GN=ATP8A1 PE=1 SV=2
21.5745	21.7576	22.3733	22.4587	22.2493	22.2255	22.0657	21.6496	21.4227	21.4075	21.0875	21.1752	21.7479	21.3121	21.5946	20.16	22.0275	21.8175				+	AGED_ADULT	5	5	5	37.9	37.9	37.9	22.133	0	40.881	65755000	43	2.19855	0.0208313	-0.66903	-3.13968	sp|Q29455|DNJC5_BOVIN	sp|Q29455|DNJC5_BOVIN	>sp|Q29455|DNJC5_BOVIN DnaJ homolog subfamily C member 5 OS=Bos taurus OX=9913 GN=DNAJC5 PE=1 SV=1
21.5917	21.342	21.6362	21.8193	21.8561	22.0644	21.3623	21.8554	22.2565	21.6299	21.9967	21.9123	22.2101	22.3935	22.1674	22.2549	22.1683	22.5506				+	AGED_ADULT	4	4	4	19	19	19	25.865	0	30.218	81199000	23	2.81384	0.00669795	0.46307	3.81145	sp|Q29460|PA1B3_BOVIN	sp|Q29460|PA1B3_BOVIN	>sp|Q29460|PA1B3_BOVIN Platelet-activating factor acetylhydrolase IB subunit alpha1 OS=Bos taurus OX=9913 GN=PAFAH1B3 PE=1 SV=1
25.2239	25.1746	25.7153	25.7604	25.4099	25.4528	25.6021	25.6913	24.6408	24.7343	25.0439	25.0718	24.8796	24.7171	24.4892	24.6771	24.8576	24.698				+	AGED_ADULT	28	28	28	33.5	33.5	33.5	96.301	0	323.31	689800000	282	5.93462	3.62358e-05	-0.722832	-7.55157	sp|Q29466|VPP1_BOVIN	sp|Q29466|VPP1_BOVIN	>sp|Q29466|VPP1_BOVIN V-type proton ATPase 116 kDa subunit a 1 OS=Bos taurus OX=9913 GN=ATP6V0A1 PE=1 SV=1
23.7473	23.6246	23.7865	23.6772	23.3542	23.5537	23.8043	23.5469	23.0495	22.794	23.5167	23.3433	23.4435	23.1688	23.7391	23.4701	23.2939	23.1047				+	AGED_ADULT	21	21	21	26.8	26.8	26.8	129.7	0	172.05	208310000	68	2.25346	0.019216	-0.344476	-3.1999	sp|Q29RK2|PYC_BOVIN	sp|Q29RK2|PYC_BOVIN	>sp|Q29RK2|PYC_BOVIN Pyruvate carboxylase, mitochondrial OS=Bos taurus OX=9913 GN=PC PE=2 SV=2
23.3373	23.4396	23.4648	23.2482	23.1266	22.9184	23.3701	23.1196	23.1526	23.1368	23.0474	23.1431	22.9878	23.2686	22.9438	22.8434	22.8463	23.0306				+	AGED_ADULT	9	9	9	38.2	38.2	38.2	44.889	0	95.904	178220000	97	1.86783	0.0387628	-0.213037	-2.77368	sp|Q29RZ0|THIL_BOVIN	sp|Q29RZ0|THIL_BOVIN	>sp|Q29RZ0|THIL_BOVIN Acetyl-CoA acetyltransferase, mitochondrial OS=Bos taurus OX=9913 GN=ACAT1 PE=2 SV=1
24.3797	24.4336	24.7554	24.6939	24.9672	24.8287	24.5553	24.4617	23.8622	23.8798	23.9638	23.9791	23.866	23.8412	24.0914	23.9024	24.2815	24.312				+	AGED_ADULT	17	17	17	60.5	60.5	60.5	33.357	0	303.96	377120000	217	5.55619	6.29434e-05	-0.636474	-7.04304	sp|Q2HJ97|PHB2_BOVIN	sp|Q2HJ97|PHB2_BOVIN	>sp|Q2HJ97|PHB2_BOVIN Prohibitin-2 OS=Bos taurus OX=9913 GN=PHB2 PE=2 SV=1
24	23.6748	24.4418	24.415	24.109	23.7097	24.2782	24.2395	23.6905	23.655	23.8676	23.5467	23.6875	23.6098	23.3229	23.5106	23.4942	23.7021				+	AGED_ADULT	8	8	7	50.7	50.7	45.3	22.202	0	132.6	333430000	119	3.60566	0.00171806	-0.499791	-4.68585	sp|Q2HJH2|RAB1B_BOVIN;sp|Q1RMR4|RAB15_BOVIN	sp|Q2HJH2|RAB1B_BOVIN	>sp|Q2HJH2|RAB1B_BOVIN Ras-related protein Rab-1B OS=Bos taurus OX=9913 GN=RAB1B PE=2 SV=1
26.0864	26.0521	26.7652	26.7637	25.9311	25.7832	26.2993	26.3614	25.0207	25.1201	25.1697	25.1069	25.0961	25.1474	24.3147	24.5219	25.5082	25.4431				+	AGED_ADULT	13	13	13	57.3	57.3	57.3	33.746	0	323.31	1034900000	259	5.49633	6.55641e-05	-1.21043	-6.9644	sp|Q2KHX6|CRYM_BOVIN	sp|Q2KHX6|CRYM_BOVIN	>sp|Q2KHX6|CRYM_BOVIN Ketimine reductase mu-crystallin OS=Bos taurus OX=9913 GN=CRYM PE=2 SV=1
24.8051	24.7288	25.225	25.1952	21.4321	21.4128	25.1485	25.0782	22.7448	22.6196	22.8008	21.9792	21.7432	22.6633	21.9112	22.1107	22.6018	21.7376				+	AGED_ADULT	17	17	17	43.8	43.8	43.8	61.864	0	253.55	264060000	92	2.38688	0.0155813	-1.83699	-3.34583	sp|Q2KHY1|CPNE6_BOVIN	sp|Q2KHY1|CPNE6_BOVIN	>sp|Q2KHY1|CPNE6_BOVIN Copine-6 OS=Bos taurus OX=9913 GN=CPNE6 PE=2 SV=1
23.8555	23.8025	23.9195	24.0756	24.1049	23.9049	23.963	24.0141	23.5105	23.7295	23.7077	23.7009	23.8243	23.6998	23.7127	23.4419	23.5306	23.8464				+	AGED_ADULT	21	21	21	44.7	44.7	44.7	83.351	0	276.66	286340000	165	3.81271	0.00120876	-0.284566	-4.91975	sp|Q2KIA5|DNM1L_BOVIN	sp|Q2KIA5|DNM1L_BOVIN	>sp|Q2KIA5|DNM1L_BOVIN Dynamin-1-like protein OS=Bos taurus OX=9913 GN=DNM1L PE=2 SV=1
22.9375	23.2321	22.887	22.9957	22.8727	22.6064	22.839	23.051	22.5194	22.5949	22.5677	22.7277	22.5814	22.5673	22.7078	22.7694	22.3701	22.4362				+	AGED_ADULT	10	10	10	61.2	61.2	61.2	22.279	0	79.052	136880000	103	3.66684	0.00154689	-0.3435	-4.75467	sp|Q2KIW9|KCY_BOVIN	sp|Q2KIW9|KCY_BOVIN	>sp|Q2KIW9|KCY_BOVIN UMP-CMP kinase OS=Bos taurus OX=9913 GN=CMPK1 PE=2 SV=2
25.0222	25.1166	25.6976	25.611	25.2434	25.2193	25.6308	25.6511	24.5286	24.301	24.5214	24.3473	24.4262	24.4505	24.2809	23.8306	24.6785	24.8584				+	AGED_ADULT	22	22	22	42.9	42.9	42.9	78.798	0	323.31	584480000	262	5.91547	3.62358e-05	-0.976656	-7.52535	sp|Q2KJ97|NCDN_BOVIN	sp|Q2KJ97|NCDN_BOVIN	>sp|Q2KJ97|NCDN_BOVIN Neurochondrin OS=Bos taurus OX=9913 GN=NCDN PE=2 SV=1
23.4096	23.3813	23.3403	23.6277	23.3381	23.4507	23.4868	23.5265	24	23.9152	24.0786	23.9958	24.0096	23.8428	23.6165	23.3578	23.8207	23.871				+	AGED_ADULT	14	14	14	42.1	42.1	42.1	58.581	0	174.86	280320000	147	3.76954	0.00130043	0.405696	4.87074	sp|Q2KJC9|AL7A1_BOVIN	sp|Q2KJC9|AL7A1_BOVIN	>sp|Q2KJC9|AL7A1_BOVIN Alpha-aminoadipic semialdehyde dehydrogenase OS=Bos taurus OX=9913 GN=ALDH7A1 PE=2 SV=4
25.9999	25.9446	25.8998	25.9398	26.3387	26.1138	26.3957	26.2142	26.3203	26.328	26.3377	26.4619	26.6899	26.5514	26.092	26.3603	26.2644	26.4487				+	AGED_ADULT	43	6	6	81.8	17.1	17.1	49.67	0	262.59	1555300000	158	2.38161	0.0155813	0.27968	3.34008	sp|Q2KJD0|TBB5_BOVIN	sp|Q2KJD0|TBB5_BOVIN	>sp|Q2KJD0|TBB5_BOVIN Tubulin beta-5 chain OS=Bos taurus OX=9913 GN=TUBB5 PE=2 SV=1
23.8177	23.7521	23.7785	23.749	23.8576	23.998	23.3869	23.4857	24.0485	24.11	24.0767	24.2494	24.1762	24.1595	24.1949	24.1843	24.3664	24.4382				+	AGED_ADULT	16	16	16	33.8	33.8	33.8	53.977	0	203.98	330580000	148	4.8988	0.000168989	0.472235	6.20434	sp|Q2KJH9|AL9A1_BOVIN	sp|Q2KJH9|AL9A1_BOVIN	>sp|Q2KJH9|AL9A1_BOVIN 4-trimethylaminobutyraldehyde dehydrogenase OS=Bos taurus OX=9913 GN=ALDH9A1 PE=2 SV=1
24.4715	24.4915	24.4357	24.47	24.5914	24.3846	24.6458	24.7369	24.8086	24.8877	25.1836	25.141	24.8918	25.0657	24.8841	24.7708	24.9816	25.0003				+	AGED_ADULT	17	17	17	59.6	59.6	59.6	41.571	0	323.31	595180000	238	5.55648	6.29434e-05	0.433108	7.04341	sp|Q2NKY7|SEPT2_BOVIN	sp|Q2NKY7|SEPT2_BOVIN	>sp|Q2NKY7|SEPT2_BOVIN Septin-2 OS=Bos taurus OX=9913 GN=SEPTIN2 PE=2 SV=1
20.1876	20.1711	20.5839	19.5923	19.8364	20.1331	18.6663	20.3227	20.3371	22.2831	22.0282	22.0618	22.3339	22.312	21.5466	20.6518	22.8182	22.534				+	AGED_ADULT	9	9	9	25.7	25.7	25.7	44.859	0	58.901	64159000	21	4.47565	0.000358177	1.954	5.69071	sp|Q2TBU0|HPT_BOVIN	sp|Q2TBU0|HPT_BOVIN	>sp|Q2TBU0|HPT_BOVIN Haptoglobin OS=Bos taurus OX=9913 GN=HP PE=2 SV=1
23.328	22.7498	22.4311	22.4776	22.5765	23.1405	22.8007	22.5166	24.0022	23.8375	24.5182	24.7334	24.2952	24.2694	24.0854	24.3811	24.5649	24.2759				+	AGED_ADULT	8	8	8	36.5	36.5	36.5	21.401	0	113.77	312070000	74	8.11912	2.23853e-06	1.54371	10.956	sp|Q32KY0|APOD_BOVIN	sp|Q32KY0|APOD_BOVIN	>sp|Q32KY0|APOD_BOVIN Apolipoprotein D OS=Bos taurus OX=9913 GN=APOD PE=2 SV=1
23.5069	23.551	23.8597	23.736	23.687	23.6029	23.6562	23.6474	23.7266	23.7002	23.9884	23.8944	23.9957	23.9082	23.7492	23.5462	23.9901	23.8406				+	AGED_ADULT	21	21	21	54.9	54.9	54.9	60.206	0	274.6	275610000	155	1.88963	0.0372267	0.178074	2.79804	sp|Q32L40|TCPA_BOVIN	sp|Q32L40|TCPA_BOVIN	>sp|Q32L40|TCPA_BOVIN T-complex protein 1 subunit alpha OS=Bos taurus OX=9913 GN=TCP1 PE=1 SV=1
28.2323	28.2705	28.2651	28.2815	28.5409	28.3899	27.7853	27.8537	27.8121	27.6978	28.0789	28.0078	27.9182	27.8676	27.9103	27.9172	27.8622	28.0959				+	AGED_ADULT	30	30	30	71.3	71.3	71.3	35.668	0	323.31	5229900000	684	2.1896	0.0210301	-0.285596	-3.12986	sp|Q32LG3|MDHM_BOVIN	sp|Q32LG3|MDHM_BOVIN	>sp|Q32LG3|MDHM_BOVIN Malate dehydrogenase, mitochondrial OS=Bos taurus OX=9913 GN=MDH2 PE=1 SV=1
22.1673	21.9849	22.0774	22.0204	22.1521	22.1645	22.1244	22.125	22.2759	22.073	22.1996	22.3313	22.4905	22.243	22.6982	22.7337	22.3401	22.1517				+	AGED_ADULT	10	10	10	33.9	33.9	33.9	34.213	0	91.679	96919000	114	2.13872	0.023514	0.251708	3.07393	sp|Q32LM2|SGTA_BOVIN	sp|Q32LM2|SGTA_BOVIN	>sp|Q32LM2|SGTA_BOVIN Small glutamine-rich tetratricopeptide repeat-containing protein alpha OS=Bos taurus OX=9913 GN=SGTA PE=2 SV=1
25.394	25.2505	25.3672	25.5249	25.4761	25.4694	25.4268	25.4056	24.8607	24.9797	25.0501	25.267	25.2859	25.1378	24.8316	24.6069	25.1199	25.2721				+	AGED_ADULT	25	25	25	49.6	49.6	49.6	65.29	0	323.31	730870000	295	3.4048	0.00246708	-0.373153	-4.46145	sp|Q32PI5|2AAA_BOVIN	sp|Q32PI5|2AAA_BOVIN	>sp|Q32PI5|2AAA_BOVIN Serine/threonine-protein phosphatase 2A 65 kDa regulatory subunit A alpha isoform OS=Bos taurus OX=9913 GN=PPP2R1A PE=1 SV=1
26.426	26.3557	26.8182	26.7314	26.6144	26.5787	26.7642	26.8677	26.309	26.2812	26.3506	26.3535	26.4382	26.3917	25.7606	25.951	26.4166	26.6085				+	AGED_ADULT	55	55	47	66.2	66.2	57.7	96.339	0	323.31	1776700000	579	2.43502	0.0142315	-0.35848	-3.39839	sp|Q3B7M9|PYGB_BOVIN	sp|Q3B7M9|PYGB_BOVIN	>sp|Q3B7M9|PYGB_BOVIN Glycogen phosphorylase, brain form OS=Bos taurus OX=9913 GN=PYGB PE=2 SV=3
24.7404	24.7337	24.6323	24.4928	24.8518	24.739	24.4661	24.507	23.5378	23.5732	24.1093	24.2032	23.7763	23.8512	22.6957	22.1202	23.9269	24.1462				+	AGED_ADULT	40	26	26	52.4	38.6	38.6	102.98	0	301.93	350220000	178	3.24721	0.00314484	-1.05138	-4.28685	sp|Q3B7N2|ACTN1_BOVIN	sp|Q3B7N2|ACTN1_BOVIN	>sp|Q3B7N2|ACTN1_BOVIN Alpha-actinin-1 OS=Bos taurus OX=9913 GN=ACTN1 PE=2 SV=1
27.5682	27.477	27.9775	28.0715	27.5782	27.3707	27.7314	27.8767	27.0101	27.0541	26.9901	26.9408	26.8131	26.8817	26.7173	26.8651	26.9767	27.0117				+	AGED_ADULT	29	29	23	61.1	61.1	50	60.481	0	323.31	3133000000	498	6.92021	1.76949e-05	-0.780315	-8.97942	sp|Q3MHJ9|KCC2B_BOVIN	sp|Q3MHJ9|KCC2B_BOVIN	>sp|Q3MHJ9|KCC2B_BOVIN Calcium/calmodulin-dependent protein kinase type II subunit beta OS=Bos taurus OX=9913 GN=CAMK2B PE=2 SV=1
25.2199	25.4177	25.1003	25.1167	24.907	25.4824	25.2576	24.8237	25.5875	25.3802	25.5617	25.0133	25.5505	25.8821	25.163	25.5437	26.4621	25.9502				+	AGED_ADULT	4	4	4	15	15	15	22.012	0	51.642	938760000	98	1.81482	0.0420411	0.443799	2.71428	sp|Q3MHK4|CLD11_BOVIN	sp|Q3MHK4|CLD11_BOVIN	>sp|Q3MHK4|CLD11_BOVIN Claudin-11 OS=Bos taurus OX=9913 GN=CLDN11 PE=2 SV=1
23.1115	23.0525	23.2621	23.2113	23.2495	23.4041	23.2797	23.1897	23.6555	23.5069	23.2846	23.4184	23.7386	24.0125	23.561	23.4173	24.2353	23.9452				+	AGED_ADULT	17	17	17	41.2	41.2	41.2	47.637	0	151	243910000	109	3.02248	0.00466077	0.457482	4.03963	sp|Q3MHL4|SAHH_BOVIN	sp|Q3MHL4|SAHH_BOVIN	>sp|Q3MHL4|SAHH_BOVIN Adenosylhomocysteinase OS=Bos taurus OX=9913 GN=AHCY PE=2 SV=3
22.0427	22.0396	22.7127	22.486	22.0446	22.1687	22.4022	22.1685	21.091	21.3354	21.2463	21.4372	21.2991	21.3773	20.0337	21.3956	21.8138	22.1059				+	AGED_ADULT	6	6	6	28.3	28.3	28.3	34.349	0	39.566	69502000	47	3.50622	0.00204712	-0.944598	-4.57448	sp|Q3MHR7|ARPC2_BOVIN	sp|Q3MHR7|ARPC2_BOVIN	>sp|Q3MHR7|ARPC2_BOVIN Actin-related protein 2/3 complex subunit 2 OS=Bos taurus OX=9913 GN=ARPC2 PE=1 SV=1
21.6045	21.5996	21.1387	21.5645	21.4709	20.3719	21.7479	21.134	22.3068	22.595	22.1592	21.8731	21.8498	22.0403	22.7957	22.5943	22.1305	21.9766				+	AGED_ADULT	8	7	7	43.9	41.1	41.1	29.78	0	79.029	86293000	44	3.83712	0.001174	0.90312	4.94751	sp|Q3SX44|DDAH2_BOVIN	sp|Q3SX44|DDAH2_BOVIN	>sp|Q3SX44|DDAH2_BOVIN N(G),N(G)-dimethylarginine dimethylaminohydrolase 2 OS=Bos taurus OX=9913 GN=DDAH2 PE=2 SV=1
22.9602	22.8189	22.2271	22.4978	22.7673	22.6943	22.6144	22.5476	23.4967	23.571	23.5814	23.5626	23.874	23.6772	23.6845	23.4891	23.1995	23.1438				+	AGED_ADULT	8	8	8	43.8	43.8	43.8	41.627	0	122.24	203800000	114	6.56596	2.00015e-05	0.887027	8.44775	sp|Q3SYX0|NDRG1_BOVIN	sp|Q3SYX0|NDRG1_BOVIN	>sp|Q3SYX0|NDRG1_BOVIN Protein NDRG1 OS=Bos taurus OX=9913 GN=NDRG1 PE=2 SV=1
21.6182	21.7172	21.7072	21.6536	21.6935	21.8825	21.7397	21.5763	22.0313	21.9568	21.8215	22.4179	22.0946	22.1867	21.9723	22.0323	22.2404	22.0118				+	AGED_ADULT	9	9	9	34.1	34.1	34.1	40.653	0	92.671	75940000	60	4.47648	0.000358177	0.378042	5.6917	sp|Q3SZC4|NSF1C_BOVIN	sp|Q3SZC4|NSF1C_BOVIN	>sp|Q3SZC4|NSF1C_BOVIN NSFL1 cofactor p47 OS=Bos taurus OX=9913 GN=NSFL1C PE=2 SV=1
25.0627	25.0856	25.3579	25.2653	25.0859	25.0448	25.2462	25.2467	24.941	25.0703	25.319	25.1045	24.6162	24.7105	24.8016	24.6634	24.3802	24.5074				+	AGED_ADULT	8	8	8	76.1	76.1	76.1	10.034	0	316.36	620700000	181	2.32269	0.0168562	-0.363	-3.27568	sp|Q3SZF0|ACBD7_BOVIN	sp|Q3SZF0|ACBD7_BOVIN	>sp|Q3SZF0|ACBD7_BOVIN Acyl-CoA-binding domain-containing protein 7 OS=Bos taurus OX=9913 GN=ACBD7 PE=3 SV=1
19.6434	20.0871	19.6135	19.386	20.1527	20.6219	22.4354	22.0984	22.1565	21.6413	22.1438	21.9271	22.5408	22.5271	21.391	19.8833	22.3311	22.429				+	AGED_ADULT	8	8	8	34.7	34.7	34.7	35.706	0	56.915	68239000	49	2.08605	0.0259748	1.39231	3.01591	sp|Q3SZJ4|PTGR1_BOVIN	sp|Q3SZJ4|PTGR1_BOVIN	>sp|Q3SZJ4|PTGR1_BOVIN Prostaglandin reductase 1 OS=Bos taurus OX=9913 GN=PTGR1 PE=2 SV=1
22.9216	23.0759	22.8256	22.8315	22.0788	22.6907	22.567	22.5243	23.3712	23.3354	23.0356	23.2801	22.7862	23.0991	23.3488	23.3302	22.7896	22.8235				+	AGED_ADULT	11	11	11	38.9	38.9	38.9	39.603	0	119.22	160630000	127	2.35198	0.0162671	0.430529	3.3077	sp|Q3SZK8|NHRF1_BOVIN	sp|Q3SZK8|NHRF1_BOVIN	>sp|Q3SZK8|NHRF1_BOVIN Na(+)/H(+) exchange regulatory cofactor NHE-RF1 OS=Bos taurus OX=9913 GN=SLC9A3R1 PE=2 SV=1
23.6331	23.5007	23.8885	23.3982	23.1393	23.1861	23.5884	23.3322	22.7588	22.7246	22.9244	22.8392	22.8074	23.1289	22.8458	22.887	22.8849	23.2106				+	AGED_ADULT	6	6	6	33.7	33.7	33.7	20.546	0	48.341	180280000	68	4.60706	0.00029707	-0.55717	-5.84823	sp|Q3T035|ARPC3_BOVIN	sp|Q3T035|ARPC3_BOVIN	>sp|Q3T035|ARPC3_BOVIN Actin-related protein 2/3 complex subunit 3 OS=Bos taurus OX=9913 GN=ARPC3 PE=1 SV=3
23.9294	23.9668	23.6137	23.6697	24.3328	24.3948	23.4593	23.654	24.2958	24.4798	24.8062	24.7853	24.7839	24.7243	24.7386	25.1331	24.897	24.8651				+	AGED_ADULT	15	15	15	69.8	69.8	69.8	17.302	0	153.46	447480000	194	5.12206	0.000123525	0.873358	6.48325	sp|Q3T0C7|STMN1_BOVIN	sp|Q3T0C7|STMN1_BOVIN	>sp|Q3T0C7|STMN1_BOVIN Stathmin OS=Bos taurus OX=9913 GN=STMN1 PE=2 SV=3
23.5851	23.7069	23.7902	23.7153	23.9378	23.7839	23.9525	24.0647	23.9128	24.1568	24.2022	24.1312	23.9668	24.1243	23.9844	24.0361	23.6738	23.955				+	AGED_ADULT	17	17	17	41.8	41.8	41.8	51.019	0	245.55	315290000	189	1.77882	0.0447949	0.197287	2.67379	sp|Q3T0D0|HNRPK_BOVIN	sp|Q3T0D0|HNRPK_BOVIN	>sp|Q3T0D0|HNRPK_BOVIN Heterogeneous nuclear ribonucleoprotein K OS=Bos taurus OX=9913 GN=HNRNPK PE=2 SV=1
26.6791	26.5425	26.844	26.697	26.3765	26.4143	26.6428	26.5898	25.9579	26.2335	26.0721	26.1073	26.2513	26.1897	26.8064	26.7252	26.3181	26.0854				+	AGED_ADULT	16	16	12	62.1	62.1	54.3	14.508	0	292.27	1671900000	316	2.00854	0.0298772	-0.323561	-2.93025	sp|Q3T0G8|SYUA_BOVIN	sp|Q3T0G8|SYUA_BOVIN	>sp|Q3T0G8|SYUA_BOVIN Alpha-synuclein OS=Bos taurus OX=9913 GN=SNCA PE=2 SV=1
24.3949	24.4569	24.2148	24.4598	24.3619	24.2655	24.447	24.3483	24.3872	24.4158	24.776	24.6464	24.5858	24.7599	24.5575	24.3946	24.3512	24.5626				+	AGED_ADULT	24	24	24	53	53	53	60.585	0	240.63	465740000	205	1.92162	0.0347535	0.175071	2.83371	sp|Q3T0K2|TCPG_BOVIN	sp|Q3T0K2|TCPG_BOVIN	>sp|Q3T0K2|TCPG_BOVIN T-complex protein 1 subunit gamma OS=Bos taurus OX=9913 GN=CCT3 PE=1 SV=1
21.7795	20.4437	21.1209	20.6739	20.4628	19.9442	21.516	21.5501	21.4576	21.7096	22.39	22.0173	21.8983	22.3345	21.0044	21.6463	21.4566	21.5025				+	AGED_ADULT	6	6	6	50	50	50	23.712	0	41.685	64906000	24	2.21569	0.0203595	0.805328	3.1585	sp|Q3T0M7|RANG_BOVIN	sp|Q3T0M7|RANG_BOVIN	>sp|Q3T0M7|RANG_BOVIN Ran-specific GTPase-activating protein OS=Bos taurus OX=9913 GN=RANBP1 PE=2 SV=1
21.3312	21.4769	21.3568	21.7855	21.9303	21.6724	21.5601	21.5173	20.0692	21.5836	21.4834	19.7393	20.4493	21.8161	20.1452	20.7632	19.0651	19.7385				+	AGED_ADULT	6	6	6	32.5	32.5	32.5	42.131	0	39.361	45523000	26	2.35206	0.0162671	-1.09356	-3.30779	sp|Q3T0R7|THIM_BOVIN	sp|Q3T0R7|THIM_BOVIN	>sp|Q3T0R7|THIM_BOVIN 3-ketoacyl-CoA thiolase, mitochondrial OS=Bos taurus OX=9913 GN=ACAA2 PE=2 SV=1
23.3562	23.2895	23.1474	23.1978	23.1368	23.1257	22.9245	22.9651	23.5409	23.4253	23.3707	23.3193	23.4812	23.3013	23.3797	23.3088	23.655	23.8038				+	AGED_ADULT	8	8	8	70.8	70.8	70.8	14.272	0	175.49	207270000	92	3.19476	0.00341949	0.315722	4.22898	sp|Q3T114|RIDA_BOVIN	sp|Q3T114|RIDA_BOVIN	>sp|Q3T114|RIDA_BOVIN 2-iminobutanoate/2-iminopropanoate deaminase OS=Bos taurus OX=9913 GN=RIDA PE=2 SV=3
24.2733	24.332	24.7113	24.8871	24.525	24.5226	24.1979	24.1493	23.741	23.7841	23.7962	23.8391	23.7186	23.7598	24.4423	24.2928	23.8511	24.0614				+	AGED_ADULT	14	14	14	53.7	53.7	53.7	29.804	0	206.78	350430000	144	3.26105	0.00307522	-0.521192	-4.30214	sp|Q3T165|PHB1_BOVIN	sp|Q3T165|PHB1_BOVIN	>sp|Q3T165|PHB1_BOVIN Prohibitin 1 OS=Bos taurus OX=9913 GN=PHB1 PE=2 SV=1
22.5209	22.5944	22.9092	22.8348	23.1373	22.837	22.5014	22.5397	22.4303	22.375	22.6178	22.4712	20.8164	21.9437	20.5834	21.7193	22.3589	22.5458				+	AGED_ADULT	8	8	8	26.4	26.4	26.4	31.518	0	47.598	109910000	17	1.85792	0.0390884	-0.748129	-2.7626	sp|Q3T189|SDHB_BOVIN	sp|Q3T189|SDHB_BOVIN	>sp|Q3T189|SDHB_BOVIN Succinate dehydrogenase [ubiquinone] iron-sulfur subunit, mitochondrial OS=Bos taurus OX=9913 GN=SDHB PE=2 SV=1
25.3978	25.1169	25.2674	25.3335	24.9889	24.9799	25.4234	25.3695	25.3066	25.4073	25.4144	25.5353	25.7656	25.6062	26.0288	25.9958	25.2696	25.2221				+	AGED_ADULT	14	14	14	59.1	59.1	59.1	39.208	0	202.26	900210000	262	1.814	0.0420411	0.320495	2.71336	sp|Q3ZBA8|NDRG2_BOVIN	sp|Q3ZBA8|NDRG2_BOVIN	>sp|Q3ZBA8|NDRG2_BOVIN Protein NDRG2 OS=Bos taurus OX=9913 GN=NDRG2 PE=2 SV=1
21.9699	22.0471	22.0038	21.8296	22.0403	22.2993	22.0037	22.2269	22.238	22.4519	22.1047	22.4691	22.6923	22.5291	22.4433	22.4447	22.2764	22.7009				+	AGED_ADULT	5	5	5	28.4	28.4	28.4	30.113	0	92.191	99141000	76	3.6081	0.00171806	0.382466	4.68859	sp|Q3ZBD9|MARE1_BOVIN	sp|Q3ZBD9|MARE1_BOVIN	>sp|Q3ZBD9|MARE1_BOVIN Microtubule-associated protein RP/EB family member 1 OS=Bos taurus OX=9913 GN=MAPRE1 PE=2 SV=3
22.0825	22.3214	21.7934	21.8589	22.6383	22.7956	22.3058	22.1945	23.1013	23.2757	23.1808	23.1686	23.4996	23.4002	22.9559	22.7225	23.2331	23.3826				+	AGED_ADULT	8	8	8	38.3	38.3	38.3	32.392	0	94.441	153480000	112	5.47003	6.65216e-05	0.943211	6.93001	sp|Q3ZBR9|ERMIN_BOVIN	sp|Q3ZBR9|ERMIN_BOVIN	>sp|Q3ZBR9|ERMIN_BOVIN Ermin OS=Bos taurus OX=9913 GN=ERMN PE=2 SV=1
25.7808	25.6087	25.7431	25.8061	25.6995	25.6749	25.8572	25.7978	25.562	25.5972	25.5649	25.7131	25.7647	25.6665	25.594	25.4872	25.4801	25.4993				+	AGED_ADULT	40	40	40	60.9	60.9	60.9	89.329	0	323.31	1037400000	390	2.60604	0.00999351	-0.15313	-3.58486	sp|Q3ZBT1|TERA_BOVIN	sp|Q3ZBT1|TERA_BOVIN	>sp|Q3ZBT1|TERA_BOVIN Transitional endoplasmic reticulum ATPase OS=Bos taurus OX=9913 GN=VCP PE=2 SV=1
24.0181	23.9646	23.9527	23.9285	23.8559	24.0234	23.7378	23.9415	24.1974	24.3008	24.1597	24.4618	24.5103	24.2987	24.442	24.3288	24.4997	24.609				+	AGED_ADULT	10	8	8	62.8	49.5	49.5	22.123	0	81.484	379420000	90	5.97275	3.62358e-05	0.453026	7.60394	sp|Q3ZBW5|RHOB_BOVIN	sp|Q3ZBW5|RHOB_BOVIN	>sp|Q3ZBW5|RHOB_BOVIN Rho-related GTP-binding protein RhoB OS=Bos taurus OX=9913 GN=RHOB PE=2 SV=1
23.0947	23.3147	22.6429	22.5959	23.4665	23.4779	22.2142	22.4074	23.6229	24.0298	23.8498	24.0897	24.5701	24.3942	24.7505	24.4868	24.2439	24.1311				+	AGED_ADULT	7	7	7	46.6	46.6	46.6	18.942	0	139.36	317450000	109	5.2385	9.7174e-05	1.31511	6.63106	sp|Q3ZCC8|TPPP3_BOVIN;sp|Q3T077|TPPP2_BOVIN	sp|Q3ZCC8|TPPP3_BOVIN	>sp|Q3ZCC8|TPPP3_BOVIN Tubulin polymerization-promoting protein family member 3 OS=Bos taurus OX=9913 GN=TPPP3 PE=1 SV=1
20.0925	21.3841	21.9205	21.5598	21.1296	21.6904	20.6263	20.8738	20.8541	20.7544	19.4512	20.3764	19.6232	20.1605	20.3825	19.5396	20.9821	20.6621				+	AGED_ADULT	7	7	7	23	23	23	48.075	0	40.992	36703000	19	2.23187	0.019962	-0.881019	-3.17624	sp|Q3ZCF5|OAT_BOVIN	sp|Q3ZCF5|OAT_BOVIN	>sp|Q3ZCF5|OAT_BOVIN Ornithine aminotransferase, mitochondrial OS=Bos taurus OX=9913 GN=OAT PE=2 SV=1
25.2192	25.3498	25.2725	25.2808	25.2438	25.2309	24.9157	24.9229	24.9885	24.8122	25.0512	24.9551	24.953	24.9885	25.0789	25.2999	24.8011	24.7966				+	AGED_ADULT	32	32	32	48.5	48.5	48.5	73.741	0	323.31	661010000	309	1.8442	0.040151	-0.206947	-2.74723	sp|Q3ZCH0|GRP75_BOVIN	sp|Q3ZCH0|GRP75_BOVIN	>sp|Q3ZCH0|GRP75_BOVIN Stress-70 protein, mitochondrial OS=Bos taurus OX=9913 GN=HSPA9 PE=2 SV=1
23.663	23.5616	23.6266	23.6269	23.5436	23.5449	23.5301	23.7148	23.9478	23.7618	23.6681	23.6813	23.9385	23.7135	23.9346	24.1398	23.884	23.8707				+	AGED_ADULT	18	18	18	37.8	37.8	37.8	59.609	0	187.34	271750000	132	3.39479	0.00247206	0.252587	4.45032	sp|Q3ZCI9|TCPQ_BOVIN	sp|Q3ZCI9|TCPQ_BOVIN	>sp|Q3ZCI9|TCPQ_BOVIN T-complex protein 1 subunit theta OS=Bos taurus OX=9913 GN=CCT8 PE=1 SV=3
23.5162	23.7713	23.5777	23.5416	23.5482	23.5658	23.6321	23.7965	23.6493	23.5874	23.9723	23.9077	23.9784	24.0023	24.1	24.1655	24.0944	23.9135				+	AGED_ADULT	14	14	14	60.3	60.3	60.3	36.617	0	141.72	291900000	129	3.21859	0.003271	0.318409	4.25526	sp|Q3ZCJ2|AK1A1_BOVIN	sp|Q3ZCJ2|AK1A1_BOVIN	>sp|Q3ZCJ2|AK1A1_BOVIN Aldo-keto reductase family 1 member A1 OS=Bos taurus OX=9913 GN=AKR1A1 PE=2 SV=1
24.2402	23.9596	24.2364	24.4343	24.1134	24.5461	24.379	24.7297	23.5859	23.4099	23.2953	23.3055	23.4903	23.9163	24.1642	24.1035	23.5179	23.5465				+	AGED_ADULT	6	6	6	79.6	79.6	79.6	10.438	0	82.796	317830000	112	3.98158	0.000890602	-0.696291	-5.11272	sp|Q3ZCL8|SH3L3_BOVIN	sp|Q3ZCL8|SH3L3_BOVIN	>sp|Q3ZCL8|SH3L3_BOVIN SH3 domain-binding glutamic acid-rich-like protein 3 OS=Bos taurus OX=9913 GN=SH3BGRL3 PE=3 SV=1
24.1943	24.2203	25.8029	25.7948	24.2626	24.3963	25.5324	25.5155	23.01	22.9879	23.2852	23.203	23.0502	23.1951	21.8973	21.9318	23.2772	23.3605				+	AGED_ADULT	13	13	5	65.3	65.3	37.8	22.427	0	194.56	366530000	123	5.28501	8.98733e-05	-2.04506	-6.69056	sp|Q4PL64|HPCA_BOVIN	sp|Q4PL64|HPCA_BOVIN	>sp|Q4PL64|HPCA_BOVIN Neuron-specific calcium-binding protein hippocalcin OS=Bos taurus OX=9913 GN=HPCA PE=2 SV=3
23.1855	23.3741	23.5359	23.5752	23.6421	23.4022	23.5437	23.6273	22.6371	22.6025	22.8824	23.057	23.1227	22.955	23.2505	22.7908	23.1256	23.0954				+	AGED_ADULT	9	9	9	36	36	36	42.863	0	191.71	189010000	62	4.57641	0.000306345	-0.533843	-5.81133	sp|Q58CP0|IDH3G_BOVIN	sp|Q58CP0|IDH3G_BOVIN	>sp|Q58CP0|IDH3G_BOVIN Isocitrate dehydrogenase [NAD] subunit gamma, mitochondrial OS=Bos taurus OX=9913 GN=IDH3G PE=2 SV=1
23.5615	23.4844	23.2425	23.4215	23.3158	23.4782	23.0053	22.881	23.0066	22.7685	22.9897	23.1168	22.7345	22.472	22.631	22.7599	23.134	22.8951				+	AGED_ADULT	11	8	8	36.5	31.9	31.9	38	0	90.75	163710000	64	3.11593	0.00392183	-0.447963	-4.14221	sp|Q58DA5|NTRI_BOVIN	sp|Q58DA5|NTRI_BOVIN	>sp|Q58DA5|NTRI_BOVIN Neurotrimin OS=Bos taurus OX=9913 GN=NTM PE=2 SV=1
25.1047	25.0826	25.4359	25.4625	24.3191	24.2376	25.0662	25.0552	24.2345	23.8867	24.2056	24.0911	24.0609	24.2659	24.1323	23.8351	24.1654	24.2375				+	AGED_ADULT	13	13	13	62.8	62.8	62.8	31.243	0	323.31	460010000	189	4.41224	0.000407089	-0.858966	-5.6153	sp|Q58DM8|ECHM_BOVIN	sp|Q58DM8|ECHM_BOVIN	>sp|Q58DM8|ECHM_BOVIN Enoyl-CoA hydratase, mitochondrial OS=Bos taurus OX=9913 GN=ECHS1 PE=2 SV=1
23.7904	23.723	23.9324	23.8099	23.9146	23.7403	23.5653	23.6399	23.3586	23.3487	23.3838	23.3705	23.7009	23.6757	23.438	23.3502	23.7834	23.5445				+	AGED_ADULT	11	11	11	35.8	35.8	35.8	36.166	0	164.46	248280000	117	2.76841	0.00738181	-0.269046	-3.76188	sp|Q58DR8|SUCA_BOVIN	sp|Q58DR8|SUCA_BOVIN	>sp|Q58DR8|SUCA_BOVIN Succinate--CoA ligase [ADP/GDP-forming] subunit alpha, mitochondrial OS=Bos taurus OX=9913 GN=SUCLG1 PE=2 SV=3
26.3403	26.3563	26.3204	26.3163	26.3196	26.5702	26.3228	26.2665	26.7225	26.8169	26.6392	26.7309	26.7512	26.5932	27.0208	26.846	26.7993	26.6967				+	AGED_ADULT	20	20	20	87.8	87.8	87.8	20.035	0	277.65	1965500000	271	6.23682	2.8452e-05	0.410141	7.97271	sp|Q5E946|PARK7_BOVIN	sp|Q5E946|PARK7_BOVIN	>sp|Q5E946|PARK7_BOVIN Parkinson disease protein 7 homolog OS=Bos taurus OX=9913 GN=PARK7 PE=2 SV=1
25.9189	26.0428	25.8088	25.914	25.9487	25.9111	25.9096	25.9883	25.8367	25.7482	26.2804	26.1646	26.3072	26.3804	26.2729	26.0379	26.2426	26.4005				+	AGED_ADULT	17	17	14	69.3	69.3	59.8	22.209	0	157.38	1420900000	236	1.9577	0.0326259	0.236859	2.87385	sp|Q5E947|PRDX1_BOVIN	sp|Q5E947|PRDX1_BOVIN	>sp|Q5E947|PRDX1_BOVIN Peroxiredoxin-1 OS=Bos taurus OX=9913 GN=PRDX1 PE=2 SV=1
21.9634	22.0751	22.7716	22.3964	22.6255	21.8722	20.3318	22.6167	22.0265	21.8367	22.0362	21.4088	19.8354	20.1329	20.1644	20.1258	21.4625	20.2424				+	AGED_ADULT	4	4	4	46.4	46.4	46.4	16.941	0	32.812	78901000	28	1.94622	0.0331666	-1.15442	-2.86108	sp|Q5E963|ARP5L_BOVIN	sp|Q5E963|ARP5L_BOVIN	>sp|Q5E963|ARP5L_BOVIN Actin-related protein 2/3 complex subunit 5-like protein OS=Bos taurus OX=9913 GN=ARPC5L PE=2 SV=1
23.9311	23.8278	23.9308	23.9292	23.508	23.6008	24.1557	24.4477	23.3473	23.301	23.3195	23.4009	22.9549	23.22	22.8943	22.3503	23.322	23.3502				+	AGED_ADULT	7	7	6	40.2	40.2	36.7	32.979	0	107.97	231480000	94	4.02227	0.000841249	-0.770351	-5.15953	sp|Q5E997|CAZA2_BOVIN	sp|Q5E997|CAZA2_BOVIN	>sp|Q5E997|CAZA2_BOVIN F-actin-capping protein subunit alpha-2 OS=Bos taurus OX=9913 GN=CAPZA2 PE=1 SV=3
23.5498	23.6685	23.7447	23.6611	23.7564	23.8121	23.5031	23.5763	23.4712	23.8415	23.8849	23.8156	23.826	23.8178	24.3178	24.3462	24.0532	23.8697				+	AGED_ADULT	12	12	12	52	52	52	37.497	0	156.17	282940000	96	1.81034	0.0421919	0.265391	2.70924	sp|Q5E9A3|PCBP1_BOVIN;sp|Q0VCU0|PCBP4_BOVIN	sp|Q5E9A3|PCBP1_BOVIN	>sp|Q5E9A3|PCBP1_BOVIN Poly(rC)-binding protein 1 OS=Bos taurus OX=9913 GN=PCBP1 PE=2 SV=1
24.136	24.041	24.3163	24.3052	24.7261	24.7425	24.4554	24.5748	23.9043	24.1081	24.2253	24.3159	24.1782	23.8577	23.528	23.6363	24.0709	24.171				+	AGED_ADULT	13	13	11	56.2	56.2	47.5	35.689	0	284.88	365220000	126	2.38407	0.0155813	-0.412601	-3.34277	sp|Q5E9M8|SFXN1_BOVIN	sp|Q5E9M8|SFXN1_BOVIN	>sp|Q5E9M8|SFXN1_BOVIN Sideroflexin-1 OS=Bos taurus OX=9913 GN=SFXN1 PE=2 SV=3
28.8617	28.7248	28.7513	28.6541	28.9212	28.8443	28.8695	28.9249	29.3787	29.5081	29.3759	29.3495	29.5124	29.3516	28.6586	28.8885	29.0666	29.0123				+	AGED_ADULT	36	36	36	92.1	92.1	92.1	42.719	0	323.31	11895000000	1465	2.67994	0.0088314	0.391251	3.66541	sp|Q5EA61|KCRB_BOVIN;sp|Q9XSC6|KCRM_BOVIN	sp|Q5EA61|KCRB_BOVIN	>sp|Q5EA61|KCRB_BOVIN Creatine kinase B-type OS=Bos taurus OX=9913 GN=CKB PE=1 SV=1
24.7606	24.6798	24.4835	24.7298	24.5582	24.5766	24.3721	24.447	24.8775	24.9633	25.0571	25.031	24.9157	24.9208	24.9936	24.6009	25.0623	24.9515				+	AGED_ADULT	19	19	19	49.9	49.9	49.9	56.451	0	282.93	551560000	188	4.40153	0.000407602	0.361406	5.6026	sp|Q5EAD2|SERA_BOVIN	sp|Q5EAD2|SERA_BOVIN	>sp|Q5EAD2|SERA_BOVIN D-3-phosphoglycerate dehydrogenase OS=Bos taurus OX=9913 GN=PHGDH PE=2 SV=3
25.6884	25.784	25.6228	25.5896	25.7812	25.7354	25.4193	25.5596	25.8832	25.7829	26.0651	26.0747	25.9496	26.0545	25.9418	26.0167	26.0415	25.9242				+	AGED_ADULT	29	29	29	63.1	63.1	63.1	67.905	0	323.31	1192200000	389	4.98172	0.000149834	0.325894	6.30725	sp|Q6B855|TKT_BOVIN	sp|Q6B855|TKT_BOVIN	>sp|Q6B855|TKT_BOVIN Transketolase OS=Bos taurus OX=9913 GN=TKT PE=2 SV=1
26.2862	26.2322	26.1237	26.1157	26.2042	26.2019	26.3369	26.2904	26.5871	26.6352	26.7121	26.6897	26.6591	26.6611	26.5264	26.5429	26.5263	26.3539				+	AGED_ADULT	36	36	36	68.2	68.2	68.2	50.679	0	323.31	2021100000	533	6.29239	2.73104e-05	0.365484	8.05169	sp|Q6Q137|SEPT7_BOVIN	sp|Q6Q137|SEPT7_BOVIN	>sp|Q6Q137|SEPT7_BOVIN Septin-7 OS=Bos taurus OX=9913 GN=SEPTIN7 PE=2 SV=2
27.454	27.5338	27.6114	27.6534	27.587	27.7677	27.5751	27.6678	27.7115	27.7233	27.5756	27.7422	27.923	27.7921	27.754	27.7607	27.9504	27.7589				+	AGED_ADULT	59	59	43	65.1	65.1	55.3	84.73	0	323.31	4297400000	974	2.43941	0.0142315	0.16291	3.40318	sp|Q76LV2|HS90A_BOVIN	sp|Q76LV2|HS90A_BOVIN	>sp|Q76LV2|HS90A_BOVIN Heat shock protein HSP 90-alpha OS=Bos taurus OX=9913 GN=HSP90AA1 PE=1 SV=3
21.9794	21.8119	22.3742	22.3955	22.1448	21.9207	22.1511	22.1838	21.5723	21.4775	21.4107	21.7487	21.77	20.3368	21.8633	21.3892	21.7357	21.9923				+	AGED_ADULT	5	5	5	6	6	6	136.39	0	36.344	109850000	40	2.37295	0.0156952	-0.590523	-3.33062	sp|Q865S1|AP3D1_BOVIN	sp|Q865S1|AP3D1_BOVIN	>sp|Q865S1|AP3D1_BOVIN AP-3 complex subunit delta-1 OS=Bos taurus OX=9913 GN=AP3D1 PE=1 SV=2
21.4973	21.7641	21.4028	21.3358	21.9472	21.924	21.6424	21.784	22.1203	22.2099	22.4244	22.1725	22.5352	22.4781	22.3363	22.428	22.0411	22.2735				+	AGED_ADULT	7	7	7	8.8	8.8	8.8	112.66	0	49.258	89736000	55	5.40504	7.11986e-05	0.639725	6.84539	sp|Q8MKF0|L2GL1_BOVIN	sp|Q8MKF0|L2GL1_BOVIN	>sp|Q8MKF0|L2GL1_BOVIN Lethal(2) giant larvae protein homolog 1 OS=Bos taurus OX=9913 GN=LLGL1 PE=2 SV=1
22.6524	22.9006	23.0488	23.0765	22.4105	22.6269	22.6697	22.3953	22.4296	22.3826	22.3902	22.2694	22.2965	22.2772	22.2451	21.9689	22.1576	22.228				+	AGED_ADULT	8	8	8	34	34	34	33.28	0	53.613	114650000	53	3.72085	0.00140014	-0.458094	-4.81563	sp|Q9N285|MTCH2_BOVIN	sp|Q9N285|MTCH2_BOVIN	>sp|Q9N285|MTCH2_BOVIN Mitochondrial carrier homolog 2 OS=Bos taurus OX=9913 GN=MTCH2 PE=2 SV=3
21.6245	21.9419	21.8189	21.8648	21.5378	21.8469	21.4049	21.2488	22.1069	22.1401	21.6448	22.3485	21.8543	21.81	21.8522	22.3004	21.9739	21.8534				+	AGED_ADULT	7	7	7	19.8	19.8	19.8	51.529	0	49.668	73273000	42	1.98917	0.0306533	0.3274	2.90878	sp|Q9TRY0|FKBP4_BOVIN	sp|Q9TRY0|FKBP4_BOVIN	>sp|Q9TRY0|FKBP4_BOVIN Peptidyl-prolyl cis-trans isomerase FKBP4 OS=Bos taurus OX=9913 GN=FKBP4 PE=1 SV=4
26.7735	26.8664	26.6847	26.8612	28.1506	27.9976	26.5986	26.8839	26.5097	26.4592	26.5352	26.6962	26.1786	26.1292	26.1518	26.1276	26.993	26.7506				+	AGED_ADULT	26	26	26	65.6	65.6	65.6	46.896	0	323.31	2283800000	460	2.03315	0.0286619	-0.64897	-2.95749	sp|Q9TTK8|KCRU_BOVIN;sp|Q3ZBP1|KCRS_BOVIN	sp|Q9TTK8|KCRU_BOVIN	>sp|Q9TTK8|KCRU_BOVIN Creatine kinase U-type, mitochondrial OS=Bos taurus OX=9913 GN=CKMT1 PE=2 SV=1
22.7654	22.8489	23.0036	22.5973	22.8283	22.9322	22.5301	22.4293	23.4461	23.2479	23.4041	23.4989	23.7853	23.5106	23.1051	23.3939	23.2727	23.2267				+	AGED_ADULT	8	8	8	49.4	49.4	49.4	28.727	0	76.616	193620000	76	5.49105	6.55641e-05	0.647252	6.95749	sp|Q9XSA7|CLIC4_BOVIN	sp|Q9XSA7|CLIC4_BOVIN	>sp|Q9XSA7|CLIC4_BOVIN Chloride intracellular channel protein 4 OS=Bos taurus OX=9913 GN=CLIC4 PE=2 SV=3

## Sheet: sheet3_AG_AD FC significant
Uniprot ID	Protein Name	Gene	Log2FoldChange	Fold change	Peptides	Unique peptides
Q3T0R7	3-ketoacyl-CoA thiolase, mitochondrial	ACAA2	-1.09356	0.468604	6	6
Q3B7N2	Alpha-actinin-1	ACTN1	-1.05138	0.482506	40	26
A7MB62	Actin-related protein 2	ACTR2	-0.529782	0.69266	9	9
P61157	Actin-related protein 3	ACTR3	-0.506095	0.704126	13	13
P16116	Aldo-keto reductase family 1 member B1	AKR1B1	0.868193	1.82538	16	16
P20000	Aldehyde dehydrogenase, mitochondrial	ALDH2	-0.641767	0.640928	21	20
Q865S1	AP-3 complex subunit delta-1	AP3D1	-0.590523	0.664102	5	5
Q32KY0	Apolipoprotein D	APOD	1.54371	2.91542	8	8
O77750	Aquaporin-4	AQP4	0.75484	1.68744	7	7
Q1JP79	Actin-related protein 2/3 complex subunit 1A	ARPC1A	-0.628149	0.647006	8	8
Q3MHR7	Actin-related protein 2/3 complex subunit 2	ARPC2	-0.944598	0.519574	6	6
Q3T035	Actin-related protein 2/3 complex subunit 3	ARPC3	-0.55717	0.679634	6	6
Q148J6	Actin-related protein 2/3 complex subunit 4	ARPC4	-0.634835	0.644014	5	5
Q5E963	Actin-related protein 2/3 complex subunit 5-like protein	ARPC5L	-1.15442	0.449246	4	4
Q08DA1	Sodium/potassium-transporting ATPase subunit alpha-1	ATP1A1	0.509213	1.42327	60	38
Q0VCY0	Sarcoplasmic/endoplasmic reticulum calcium ATPase 1	ATP2A1	-0.86217	0.550124	7	7
Q29466	V-type proton ATPase 116 kDa subunit a 1	ATP6V0A1	-0.722832	0.605907	28	28
P61420	V-type proton ATPase subunit d 1	ATP6V0D1	-0.804196	0.572681	12	12
P31404	V-type proton ATPase catalytic subunit A	ATP6V1A	-0.503602	0.705343	38	38
Q29449	Probable phospholipid-transporting ATPase IA	ATP8A1	-1.50767	0.35168	12	12
Q3MHJ9	Calcium/calmodulin-dependent protein kinase type II subunit beta	CAMK2B	-0.780315	0.58224	29	23
Q27970	Calpain-1 catalytic subunit	CAPN1	-0.610495	0.654972	6	6
Q5E997	F-actin-capping protein subunit alpha-2	CAPZA2	-0.770351	0.586275	7	6
P00432	Catalase	CAT	0.54422	1.45823	13	13
Q148F1	Cofilin-2	CFL2	0.52393	1.43787	12	7
Q9TTK8	Creatine kinase U-type, mitochondrial	CKMT1	-0.64897	0.637736	26	26
Q9XSA7	Chloride intracellular channel protein 4	CLIC4	0.647252	1.56618	8	8
P06623	2,3-cyclic-nucleotide 3-phosphodiesterase	CNP	0.83619	1.78533	66	66
Q17QM9	CB1 cannabinoid receptor-interacting protein 1	CNRIP1	-0.805632	0.572111	10	10
P84088	Complexin-2	CPLX2	-0.921817	0.527844	9	8
Q2KHY1	Copine-6	CPNE6	-1.83699	0.279905	17	17
Q0VFX8	Cysteine-rich protein 2	CRIP2	0.627512	1.5449	4	4
P02510	Alpha-crystallin B chain	CRYAB	0.95467	1.93814	23	23
Q2KHX6	Ketimine reductase mu-crystallin	CRYM	-1.21043	0.432138	13	13
P25417	Cystatin-B	CSTB	0.521985	1.43593	4	4
Q3SX44	N(G),N(G)-dimethylarginine dimethylaminohydrolase 2	DDAH2	0.90312	1.87011	8	7
Q29455	DnaJ homolog subfamily C member 5	DNAJC5	-0.66903	0.62893	5	5
Q58DM8	Enoyl-CoA hydratase, mitochondrial	ECHS1	-0.858966	0.551347	13	13
Q3ZBR9	Ermin	ERMN	0.943211	1.9228	8	8
P10790	Fatty acid-binding protein, heart	FABP3	-0.561988	0.677368	8	8
Q08DN8	Flotillin-1	FLOT1	-0.742122	0.597859	7	7
A6QLR4	Flotillin-2	FLOT2	-0.768524	0.587018	6	6
O46414	Ferritin heavy chain	FTH1	0.94214	1.92138	19	19
O46415	Ferritin light chain	FTL	1.32853	2.51147	8	8
P68265	Glycolipid transfer protein	GLTP	1.10093	2.14493	7	7
A6QLU1	Glycerol-3-phosphate dehydrogenase, mitochondrial	GPD2	-0.76845	0.587048	19	19
P02253	Histone H1.2	H1-2	0.867658	1.8247	17	17
P55252	Hyaluronan and proteoglycan link protein 1	HAPLN1	-1.21928	0.429498	18	18
Q148C9	Heme-binding protein 1	HEBP1	0.590559	1.50583	10	10
Q2TBU0	Haptoglobin	HP	1.954	3.87448	9	9
Q4PL64	Neuron-specific calcium-binding protein hippocalcin	HPCA	-2.04506	0.242313	13	5
P41563	Isocitrate dehydrogenase [NAD] subunit alpha, mitochondrial	IDH3A	-0.554425	0.680929	18	18
O77784	Isocitrate dehydrogenase [NAD] subunit beta, mitochondrial	IDH3B	-0.885597	0.541264	10	10
Q58CP0	Isocitrate dehydrogenase [NAD] subunit gamma, mitochondrial	IDH3G	-0.533843	0.690712	9	9
Q08DH7	Alpha-internexin	INA	0.886164	1.84825	61	55
P11116	Galectin-1	LGALS1	0.71548	1.64203	9	9
Q8MKF0	Lethal(2) giant larvae protein homolog 1	LLGL1	0.639725	1.55803	7	7
P12624	Myristoylated alanine-rich C-kinase substrate	MARCKS	0.499853	1.41407	9	9
Q0VBZ9	MARCKS-related protein	MARCKSL1	0.640517	1.55889	4	4
P02687	Myelin basic protein	MBP	1.03325	2.04663	39	39
P80177	Macrophage migration inhibitory factor	MIF	-0.53626	0.689556	4	4
P55803	Myelin-oligodendrocyte glycoprotein	MOG	0.744507	1.6754	16	16
Q17R14	Unconventional myosin-Id	MYO1D	0.77479	1.71094	17	17
E1BNQ4	ATP-dependent (S)-NAD(P)H-hydrate dehydratase	NAXD	-0.950605	0.517416	5	5
Q2KJ97	Neurochondrin	NCDN	-0.976656	0.508156	22	22
Q3SYX0	Protein NDRG1	NDRG1	0.887027	1.84936	8	8
O97725	NADH dehydrogenase [ubiquinone] 1 alpha subcomplex subunit 12	NDUFA12	-0.813282	0.569086	5	5
P34943	NADH dehydrogenase [ubiquinone] 1 alpha subcomplex subunit 9, mitochondrial	NDUFA9	-0.509313	0.702557	15	15
P42026	NADH dehydrogenase [ubiquinone] iron-sulfur protein 7, mitochondrial	NDUFS7	-1.16155	0.447031	4	4
P02548	Neurofilament light polypeptide	NEFL	0.882686	1.8438	56	51
O77788	Neurofilament medium polypeptide	NEFM	1.27964	2.42779	82	76
Q0VCN1	NmrA-like family domain-containing protein 1	NMRAL1	1.42151	2.67865	7	7
Q3ZCF5	Ornithine aminotransferase, mitochondrial	OAT	-0.881019	0.542984	7	7
P11834	Opioid-binding protein/cell adhesion molecule	OPCML	-0.559207	0.678675	14	11
P14099	cGMP-dependent 3,5-cyclic phosphodiesterase	PDE2A	-1.55963	0.339238	6	6
Q3T165	Prohibitin 1	PHB1	-0.521192	0.696796	14	14
Q2HJ97	Prohibitin-2	PHB2	-0.636474	0.643283	17	17
P10894	1-phosphatidylinositol 4,5-bisphosphate phosphodiesterase beta-1	PLCB1	-0.852545	0.553807	21	21
P04116	Myelin proteolipid protein	PLP1	0.62916	1.54666	15	15
P48452	Serine/threonine-protein phosphatase 2B catalytic subunit alpha isoform	PPP3CA	-0.929142	0.52517	26	26
P05128	Protein kinase C gamma type (Fragment)	PRKCG	-0.916941	0.529631	31	29
Q3SZJ4	Prostaglandin reductase 1	PTGR1	1.39231	2.62498	8	8
Q0VCG3	Parvalbumin alpha	PVALB	1.32372	2.50312	6	6
Q2HJH2	Ras-related protein Rab-1B	RAB1B	-0.499791	0.707209	8	7
P11023	Ras-related protein Rab-3A	RAB3A	-0.995046	0.50172	11	9
Q3T0M7	Ran-specific GTPase-activating protein	RANBP1	0.805328	1.74754	6	6
P79342	Protein S100-A13	S100A13	0.921434	1.894	4	4
P35466	Protein S100-A4	S100A4	1.54534	2.91872	7	7
Q3T189	Succinate dehydrogenase [ubiquinone] iron-sulfur subunit, mitochondrial	SDHB	-0.748129	0.595375	8	8
Q3ZCL8	SH3 domain-binding glutamic acid-rich-like protein 3	SH3BGRL3	-0.696291	0.617157	6	6
A4FV52	Vesicular glutamate transporter 1	SLC17A7	-0.986604	0.504664	11	11
P22292	Mitochondrial 2-oxoglutarate/malate carrier protein	SLC25A11	-0.592815	0.663048	10	10
Q08DK4	Mitochondrial glutamate carrier 1	SLC25A22	-0.553599	0.681318	13	13
P58352	Solute carrier family 2, facilitated glucose transporter member 3	SLC2A3	-0.562373	0.677187	5	4
P48765	Sodium/calcium exchanger 1	SLC8A1	-1.326	0.398872	5	5
Q17QK8	Sepiapterin reductase	SPR	-0.559771	0.67841	7	7
Q3T0C7	Stathmin	STMN1	0.873358	1.83192	15	15
P32850	Syntaxin-1A	STX1A	0.520971	1.43492	19	16
P17599	Synapsin-1	SYN1	-0.498727	0.707731	38	38
O18964	Synaptojanin-1 (Fragment)	SYNJ1	-0.514554	0.700009	28	28
P48018	Synaptotagmin-1	SYT1	-0.553354	0.681434	27	27
Q3ZCC8	Tubulin polymerization-promoting protein family member 3	TPPP3	1.31511	2.48821	7	7
A2VDZ9	Vesicle-associated membrane protein-associated protein B	VAPB	0.636015	1.55403	10	9
P81282	Versican core protein	VCAN	0.783662	1.72149	30	30
P62763	Visinin-like protein 1	VSNL1	0.862069	1.81764	20	18

## Sheet: sheet4_phospopeptides
Uniprot ID	Protein name	Gene name	Protein fold change (AgedVSAdult)	Phospho peptide fold change (Aged/Adult)	Amino acid	Phosphorylation Position	PEP	Score	Mass error [ppm]	FDR	Phospho (STY) Probabilities
O02675	Dihydropyrimidinase-related protein 2	DPYSL2	1.16	3.905	T	509	1.95501e-12	222.55	-0.2797	0.00994331	GLYDGPVCEVSVT(1)PK
P02687	Myelin basic protein	MBP	2.05	4.95215	T	97	5.09453e-07	202.01	0.40799	3.1068e-06	NIVTPRT(1)PPPSQGK
P29172	Microtubule-associated protein tau	MAPT	1.28	3.83741	S	209	0.0213165	143.05	-0.058255	0.000890198	SGYSSPGS(1)PGTPGSR
				5.19259	T	410	2.80186e-06	166.7	-0.71258	0.00194525	SPVVS(0.001)GDT(0.819)S(0.18)PR
