# Supplementary material for: Preliminary evaluation of the proteomic profiling in the hippocampus of aged grazing cattle
Source: Front Aging Neurosci. 2023 Oct 27;15:1274073. doi: 10.3389/fnagi.2023.1274073 (PMC10641839; doi:10.3389/fnagi.2023.1274073)
Supplement: Supplementary file 2 [file Table_2.XLSX]

## Sheet: Table S2
Table S2. Proteins validated by MRM approach. The gene name, the peptide sequence, the monitored precursors and product ions, the collision energy and cone voltage for the fragmentation, the ion name, the calculated fold changes, and the p-value of the targeted analysis are reported for each protein. Fold change untargeted and targeted are referred to the differential proteomics and MRM analysis,…
gene.name	peptide.seq	precursor.mz	product.mz	collision_energy	cone_voltage	ion_name	Fold change (FC) untargeted	Fold change (FC) targeted	p-value targeted analysis
Actin (internal reference)	DSYVGDEAQSK	599.765	833.4	21	35	y8
	DSYVGDEAQSK	599.765	734.332	21	35	y7
	DSYVGDEAQSK	599.765	677.31	21	35	y6
	VAPEEHPVLLTEAPLNPK	977.536	1291.76	35	35	y12
	VAPEEHPVLLTEAPLNPK	977.536	1194.71	35	35	y11
	VAPEEHPVLLTEAPLNPK	977.536	1095.64	35	35	y10
	VAPEEHPVLLTEAPLNPK	977.536	982.557	35	35	y9
	VAPEEHPVLLTEAPLNPK	977.536	568.345	35	35	y5
	SYELPDGQVITIGNER	895.95	1298.67	32	35	y12
	SYELPDGQVITIGNER	895.95	1086.59	32	35	y10
	SYELPDGQVITIGNER	895.95	1029.57	32	35	y9
	SYELPDGQVITIGNER	895.95	901.51	32	35	y8
NDRG1	MADC(+57.021464)GGLPQISQPAK.2	786.879	1038.59	28	35	y10	1.85	2.09	<0.0001
	MADC(+57.021464)GGLPQISQPAK.2	786.879	981.573	28	35	y9
	MADC(+57.021464)GGLPQISQPAK.2	786.879	868.489	28	35	y8
	TASGSSVTSLEGAR.2	661.831	919.484	23	35	y9
	TASGSSVTSLEGAR.2	661.831	832.452	23	35	y8
	TASGSSVTSLEGAR.2	661.831	733.384	23	35	y7
RAB3A	ILIIGNSSVGK.2	550.837	761.415	19	35	y8	0.5	0.05	0.0002
	ILIIGNSSVGK.2	550.837	648.331	19	35	y7
	ILIIGNSSVGK.2	550.837	591.31	19	35	y6
	TSFLFR.2	385.713	669.372	13	35	y5
	TSFLFR.2	385.713	582.34	13	35	y4
	TSFLFR.2	385.713	435.271	13	35	y3
	LQIWDTAGQER.2	658.833	962.433	23	35	y8
	LQIWDTAGQER.2	658.833	776.353	23	35	y7
	LQIWDTAGQER.2	658.833	661.326	23	35	y6
	DNINVK.2	351.693	587.351	12	35	y5
	DNINVK.2	351.693	473.308	12	35	y4
	DNINVK.2	351.693	360.224	12	35	y3
	LVDVIC(+57.021464)EK.2	488.263	763.365	17	35	y6
	LVDVIC(+57.021464)EK.2	488.263	648.339	17	35	y5
	LVDVIC(+57.021464)EK.2	488.263	549.27	17	35	y4
SYN	FYFENLLAK.2	572.805	997.535	20	35	y8	0.71	0.32	0.4303
	FYFENLLAK.2	572.805	834.472	20	35	y7
	FYFENLLAK.2	572.805	687.404	20	35	y6
	GAAMVTAVAYR.2	555.292	779.441	19	35	y7
	GAAMVTAVAYR.2	555.292	680.373	19	35	y6
	GAAMVTAVAYR.2	555.292	579.325	19	35	y5
	GAAQNIIPASTGAAK.2	685.375	928.546	24	35	y10
	GAAQNIIPASTGAAK.2	685.375	815.462	24	35	y9
	GAAQNIIPASTGAAK.2	685.375	702.378	24	35	y8
	TYATTEPFIDAK.2	678.838	920.472	24	35	y8
	TYATTEPFIDAK.2	678.838	819.425	24	35	y7
	TYATTEPFIDAK.2	678.838	690.382	24	35	y6
	SFASLFSD.2	437.203	639.298	15	35	y6
	SFASLFSD.2	437.203	568.261	15	35	y5
	SFASLFSD.2	437.203	481.229	15	35	y4
	GAEEMETVIPVDVMR.2	838.405	1158.62	30	35	y10
	GAEEMETVIPVDVMR.2	838.405	1029.58	30	35	y9
	GAEEMETVIPVDVMR.2	838.405	928.528	30	35	y8
STX1A	ISENVEEVKR.2	601.822	873.479	21	35	y7	1.43	1.77	0.0003
	ISENVEEVKR.2	601.822	759.436	21	35	y6
	ISENVEEVKR.2	601.822	660.368	21	35	y5
	QLEITGR.2	408.732	688.399	14	35	y6
	QLEITGR.2	408.732	575.315	14	35	y5
	QLEITGR.2	408.732	446.272	14	35	y4
ARPC4	ELLLQPVTISR.2	634.882	913.547	22	35	y8	0.64	0.75	0.002
	ELLLQPVTISR.2	634.882	800.462	22	35	y7
	ELLLQPVTISR.2	634.882	672.404	22	35	y6
	IVAEEFLK.2	474.774	736.388	17	35	y6
	IVAEEFLK.2	474.774	665.35	17	35	y5
	IVAEEFLK.2	474.774	536.308	17	35	y4
	VLIEGSINSVR.2	593.843	861.442	21	35	y8
	VLIEGSINSVR.2	593.843	732.4	21	35	y7
	VLIEGSINSVR.2	593.843	675.378	21	35	y6
CAZA2	TSVETALR.2	438.743	688.399	15	35	y6	0.59	0.8	0.0544
	TSVETALR.2	438.743	589.33	15	35	y5
	TSVETALR.2	438.743	460.288	15	35	y4
	LLLNNDNLLR.2	599.351	858.443	21	35	y7
	LLLNNDNLLR.2	599.351	744.4	21	35	y6
	LLLNNDNLLR.2	599.351	630.357	21	35	y5
	NFWNGR.2	397.191	679.331	14	35	y5
	NFWNGR.2	397.191	532.263	14	35	y4
STMN1	AIEENNNFSK.2	583.278	852.385	21	35	y7	1.83	1.65	0.0002
	AIEENNNFSK.2	583.278	723.342	21	35	y6
	AIEENNNFSK.2	583.278	609.299	21	35	y5
	DLSLEEIQK.2	537.788	846.457	19	35	y7
	DLSLEEIQK.2	537.788	759.425	19	35	y6
	DLSLEEIQK.2	537.788	646.341	19	35	y5
	KLEAAEER.2	473.254	704.321	16	35	y6
	KLEAAEER.2	473.254	575.278	16	35	y5
	KLEAAEER.2	473.254	504.241	16	35	y4
PPP3CA	GLTPTGMLPSGVLSGGK.2	786.427	1045.57	28	35	y11	0.53	0.66	0.0033
	GLTPTGMLPSGVLSGGK.2	786.427	914.531	28	35	y10
	GLTPTGMLPSGVLSGGK.2	786.427	801.446	28	35	y9
	IITEGASILR.2	536.822	745.42	19	35	y7
	IITEGASILR.2	536.822	616.378	19	35	y6
	IITEGASILR.2	536.822	559.356	19	35	y5
	TLFLLR.2	381.747	661.44	13	35	y5
	TLFLLR.2	381.747	548.355	13	35	y4
	TLFLLR.2	381.747	401.287	13	35	y3
CAMK2B	GAILTTMLATR.2	574.329	793.424	20	35	y7	0.58	0.77	0.0211
	GAILTTMLATR.2	574.329	692.376	20	35	y6
	GAILTTMLATR.2	574.329	591.328	20	35	y5
	GAFSVVR.2	368.211	607.356	13	35	y5
	GAFSVVR.2	368.211	460.288	13	35	y4
	GAFSVVR.2	368.211	373.256	13	35	y3
	LYQQIK.2	396.734	679.377	14	35	y5
	LYQQIK.2	396.734	516.314	14	35	y4
ATP6VOA1	ASLYPC(+57.021464)PETPQER.2	774.362	1113.5	28	35	y9	0.61	0.9	0.3959
	ASLYPC(+57.021464)PETPQER.2	774.362	1016.45	28	35	y8
	ASLYPC(+57.021464)PETPQER.2	774.362	856.416	28	35	y7
	DLNPDVNVFQR.2	658.833	877.453	23	35	y7
	DLNPDVNVFQR.2	658.833	762.426	23	35	y6
	DLNPDVNVFQR.2	658.833	663.357	23	35	y5
	HLGTLNFGGIR.2	592.83	877.489	21	35	y8
	HLGTLNFGGIR.2	592.83	776.441	21	35	y7
	HLGTLNFGGIR.2	592.83	663.357	21	35	y6
	LGFVAGVINR.2	523.311	728.441	18	35	y7
	LGFVAGVINR.2	523.311	629.373	18	35	y6
	LGFVAGVINR.2	523.311	558.336	18	35	y5
	NFLELTELK.2	553.808	845.498	19	35	y7
	NFLELTELK.2	553.808	732.414	19	35	y6
	NFLELTELK.2	553.808	603.371	19	35	y5
	DLNPDVNVFQR.2	658.833	877.453	23	35	y7
	DLNPDVNVFQR.2	658.833	762.426	23	35	y6
	DLNPDVNVFQR.2	658.833	663.357	23	35	y5
	NFLELTELK.2	553.808	845.498	19	35	y7
	NFLELTELK.2	553.808	732.414	19	35	y6
	NFLELTELK.2	553.808	603.371	19	35	y5
	LGFVAGVINR.2	523.311	728.441	18	35	y7
	LGFVAGVINR.2	523.311	629.373	18	35	y6
	LGFVAGVINR.2	523.311	558.336	18	35	y5
ATP2A1	VDQSILTGESVSVIK.2	787.935	1032.59	28	35	y10	0.55	0.33	0.0001
	VDQSILTGESVSVIK.2	787.935	919.509	28	35	y9
	VDQSILTGESVSVIK.2	787.935	818.462	28	35	y8
	NAENAIEALK.2	536.785	758.441	19	35	y7
	NAENAIEALK.2	536.785	644.398	19	35	y6
	NAENAIEALK.2	536.785	573.361	19	35	y5
	LDEFGEQLSK.2	583.29	808.42	21	35	y7
	LDEFGEQLSK.2	583.29	661.352	21	35	y6
	LDEFGEQLSK.2	583.29	604.33	21	35	y5
	EFTLEFSR.2	514.756	752.394	18	35	y6
	EFTLEFSR.2	514.756	651.346	18	35	y5
	EFTLEFSR.2	514.756	538.262	18	35	y4
	GAPEGVIDR.2	457.241	688.362	16	35	y6
	GAPEGVIDR.2	457.241	559.32	16	35	y5
	GAPEGVIDR.2	457.241	502.298	16	35	y4
IDH3A	IFDAAK.2	332.687	551.282	11	35	y5	0.68	0.81	0.0071
	IFDAAK.2	332.687	404.214	11	35	y4
	APIQWEER.2	514.762	860.426	18	35	y6
	APIQWEER.2	514.762	747.342	18	35	y5
	APIQWEER.2	514.762	619.283	18	35	y4
	NVAAIQGPGGK.2	506.283	727.41	18	35	y8
	NVAAIQGPGGK.2	506.283	656.373	18	35	y7
	NVAAIQGPGGK.2	506.283	543.289	18	35	y6
	LITEAASK.2	416.742	719.393	14	35	y7
	LITEAASK.2	416.742	606.309	14	35	y6
	LITEAASK.2	416.742	505.262	14	35	y5
	IAEFAFEYAR.2	608.803	903.436	21	35	y7
	IAEFAFEYAR.2	608.803	756.368	21	35	y6
	IAEFAFEYAR.2	608.803	685.33	21	35	y5
	DLGGNSK.2	345.674	462.231	12	35	y5
	DLGGNSK.2	345.674	405.209	12	35	y4
	DLGGNSK.2	345.674	348.188	12	35	y3
	LITEAASKR.2	494.793	762.41	17	35	y7
	LITEAASKR.2	494.793	661.363	17	35	y6
	LITEAASKR.2	494.793	532.32	17	35	y5
	MSDGLFLQK.2	519.768	705.429	18	35	y6
	MSDGLFLQK.2	519.768	648.408	18	35	y5
	MSDGLFLQK.2	519.768	535.324	18	35	y4
	TVTLIPGDGIGPEISAAVMK.2	985.037	1172.63	35	35	y12
	TVTLIPGDGIGPEISAAVMK.2	985.037	1115.61	35	35	y11
	TVTLIPGDGIGPEISAAVMK.2	985.037	1002.53	35	35	y10
CNP	GKLYSLGSGR.2	519.291	852.457	18	35	y8	1.79	1.93	0.0009
	GKLYSLGSGR.2	519.291	739.373	18	35	y7
	GKLYSLGSGR.2	519.291	576.31	18	35	y6
	MVSADSYK.2	450.71	670.304	16	35	y6
	MVSADSYK.2	450.71	583.272	16	35	y5
	MVSADSYK.2	450.71	512.235	16	35	y4
	TGQTFLEELGNHK.2	737.37	1086.56	26	35	y9
	TGQTFLEELGNHK.2	737.37	939.489	26	35	y8
	TGQTFLEELGNHK.2	737.37	826.405	26	35	y7
	WMLSLAK.2	424.739	662.391	15	35	y6
	WMLSLAK.2	424.739	531.35	15	35	y5
	TLFILR.2	381.747	661.44	13	35	y5
	TLFILR.2	381.747	548.355	13	35	y4
	TLFILR.2	381.747	401.287	13	35	y3
	FIVDK.2	311.184	474.292	10	35	y4
	FIVDK.2	311.184	361.208	10	35	y3
	GSFSEEYK.2	473.711	802.362	16	35	y6
	GSFSEEYK.2	473.711	655.293	16	35	y5
	GSFSEEYK.2	473.711	568.261	16	35	y4
	LDC(+57.021464)AQLK.2	424.221	734.35	15	35	y6
	LDC(+57.021464)AQLK.2	424.221	619.323	15	35	y5
	LDC(+57.021464)AQLK.2	424.221	459.293	15	35	y4
	NQWQLSADDLK.2	659.325	1075.54	23	35	y9
	NQWQLSADDLK.2	659.325	889.463	23	35	y8
	NQWQLSADDLK.2	659.325	761.404	23	35	y7
	IELVTYFGK.2	535.3	827.466	19	35	y7
	IELVTYFGK.2	535.3	714.382	19	35	y6
	IELVTYFGK.2	535.3	615.314	19	35	y5
	FC(+57.021464)DYGK.2	395.165	642.255	14	35	y5
	FC(+57.021464)DYGK.2	395.165	482.225	14	35	y4
	AAGAEEYAQQDVVK.2	739.86	1079.54	26	35	y9
	AAGAEEYAQQDVVK.2	739.86	950.494	26	35	y8
	AAGAEEYAQQDVVK.2	739.86	787.431	26	35	y7
	LSPSDNLPR.2	499.767	798.41	17	35	y7
	LSPSDNLPR.2	499.767	701.358	17	35	y6
	LSPSDNLPR.2	499.767	614.326	17	35	y5
	GEEVGELSR.2	488.241	660.368	17	35	y6
	GEEVGELSR.2	488.241	561.299	17	35	y5
	GEEVGELSR.2	488.241	504.278	17	35	y4
	LYSLGSGR.2	426.732	739.373	15	35	y7
	LYSLGSGR.2	426.732	576.31	15	35	y6
	LYSLGSGR.2	426.732	489.278	15	35	y5
	AIFTGYYGK.2	510.263	688.33	18	35	y6
	AIFTGYYGK.2	510.263	587.282	18	35	y5
	AIFTGYYGK.2	510.263	530.261	18	35	y4
INA	ALEAELAALR.2	528.806	743.441	18	35	y7	1.85	1.82	0.0002
	ALEAELAALR.2	528.806	672.404	18	35	y6
	ALEAELAALR.2	528.806	543.361	18	35	y5
	DGLAEEVQR.2	508.754	731.368	18	35	y6
	DGLAEEVQR.2	508.754	660.331	18	35	y5
	DGLAEEVQR.2	508.754	531.289	18	35	y4
	FANLNEQAAR.2	567.289	801.421	20	35	y7
	FANLNEQAAR.2	567.289	688.337	20	35	y6
	FANLNEQAAR.2	567.289	574.294	20	35	y5
	FAVFIEK.2	427.245	706.413	15	35	y6
	FAVFIEK.2	427.245	635.376	15	35	y5
	FAVFIEK.2	427.245	536.308	15	35	y4
	NLQSAEEWYK.2	634.301	912.41	22	35	y7
	NLQSAEEWYK.2	634.301	825.378	22	35	y6
	NLQSAEEWYK.2	634.301	754.341	22	35	y5
	QILELEER.2	515.282	788.415	18	35	y6
	QILELEER.2	515.282	675.331	18	35	y5
	QILELEER.2	515.282	546.288	18	35	y4
	SKFANLNEQAAR.2	674.852	915.464	24	35	y8
	SKFANLNEQAAR.2	674.852	801.421	24	35	y7
	SKFANLNEQAAR.2	674.852	688.337	24	35	y6
	SNIEETTISSQK.2	668.833	1022.5	24	35	y9
	SNIEETTISSQK.2	668.833	893.457	24	35	y8
	SNIEETTISSQK.2	668.833	764.415	24	35	y7
	TIEIEGLR.2	465.766	716.394	16	35	y6
	TIEIEGLR.2	465.766	587.351	16	35	y5
	TIEIEGLR.2	465.766	474.267	16	35	y4
	VGELFQR.2	424.735	692.373	15	35	y5
	VGELFQR.2	424.735	563.33	15	35	y4
	VGELFQR.2	424.735	450.246	15	35	y3
PLP1	LIETYFSK.2	500.771	774.367	17	35	y6	1.55	1.6	<0.0001
	LIETYFSK.2	500.771	645.324	17	35	y5
	LIETYFSK.2	500.771	544.277	17	35	y4
	QIFGDYK.2	435.721	742.377	15	35	y6
	QIFGDYK.2	435.721	629.293	15	35	y5
	QIFGDYK.2	435.721	482.225	15	35	y4
	GLSATVTGGQK.2	509.78	761.415	18	35	y8
	GLSATVTGGQK.2	509.78	690.378	18	35	y7
	GLSATVTGGQK.2	509.78	589.33	18	35	y6
	TSASIGTLC(+57.021464)ADAR.2	661.822	863.404	23	35	y8
	TSASIGTLC(+57.021464)ADAR.2	661.822	806.383	23	35	y7
	TSASIGTLC(+57.021464)ADAR.2	661.822	705.335	23	35	y6
	MYGVLPWNAFPGK.2	740.376	1029.55	26	35	y9
	MYGVLPWNAFPGK.2	740.376	916.468	26	35	y8
	MYGVLPWNAFPGK.2	740.376	819.415	26	35	y7
	VC(+57.021464)GSNLLSIC(+57.021464)K.2	625.815	934.503	22	35	y8
	VC(+57.021464)GSNLLSIC(+57.021464)K.2	625.815	847.471	22	35	y7
	VC(+57.021464)GSNLLSIC(+57.021464)K.2	625.815	733.428	22	35	y6
MBP	FSWGAEGQK.2	505.241	775.373	18	35	y7	2.05	1.73	0.0031
	FSWGAEGQK.2	505.241	589.294	18	35	y6
	FSWGAEGQK.2	505.241	532.273	18	35	y5
	PGFGYGGR.2	405.698	656.315	14	35	y6
	PGFGYGGR.2	405.698	509.247	14	35	y5
	PGFGYGGR.2	405.698	452.225	14	35	y4
	SKYLASASTMDHAR.2	769.375	975.431	27	35	y9
	SKYLASASTMDHAR.2	769.375	888.399	27	35	y8
	SKYLASASTMDHAR.2	769.375	817.362	27	35	y7
	TTHYGSLPQK.2	566.293	792.425	20	35	y7
	TTHYGSLPQK.2	566.293	629.362	20	35	y6
	TTHYGSLPQK.2	566.293	572.34	20	35	y5
	YLASASTMDHAR.2	661.812	888.399	23	35	y8
	YLASASTMDHAR.2	661.812	817.362	23	35	y7
	YLASASTMDHAR.2	661.812	730.33	23	35	y6
	DTGILDSLGR.2	523.777	773.452	18	35	y7
	DTGILDSLGR.2	523.777	660.368	18	35	y6
	DTGILDSLGR.2	523.777	547.283	18	35	y5
	FFGSDR.2	364.672	581.268	12	35	y5
	FFGSDR.2	364.672	434.199	12	35	y4
	FFGSDR.2	364.672	377.178	12	35	y3
	NIVTPR.2	350.211	585.372	12	35	y5
	NIVTPR.2	350.211	472.288	12	35	y4
	NIVTPR.2	350.211	373.219	12	35	y3
	GLSLSR.2	316.69	575.351	11	35	y5
	GLSLSR.2	316.69	462.267	11	35	y4
	GLSLSR.2	316.69	375.235	11	35	y3
	ASDYK.2	292.14	512.235	10	35	y4
	ASDYK.2	292.14	425.203	10	35	y3
	ASDYK.2	292.14	310.176	10	35	y2
MOG	ALVGDEVELPC(+57.021464)R.2	679.343	1017.47	24	35	y8	1.68	1.74	0.003
	ALVGDEVELPC(+57.021464)R.2	679.343	902.44	24	35	y7
	ALVGDEVELPC(+57.021464)R.2	679.343	773.397	24	35	y6
	FSDEGGFTC(+57.021464)FFR.2	735.311	991.445	26	35	y8
	FSDEGGFTC(+57.021464)FFR.2	735.311	934.424	26	35	y7
	FSDEGGFTC(+57.021464)FFR.2	735.311	877.403	26	35	y6
	LAGQFLEELRNPF.2	767.407	1017.54	27	35	y8
	LAGQFLEELRNPF.2	767.407	904.452	27	35	y7
	LAGQFLEELRNPF.2	767.407	775.41	27	35	y6
	LAGQFLEELR.2	588.325	934.499	21	35	y7
	LAGQFLEELR.2	588.325	806.441	21	35	y6
	LAGQFLEELR.2	588.325	659.372	21	35	y5
	IREEFPDR.2	531.272	792.352	19	35	y6
	IREEFPDR.2	531.272	663.31	19	35	y5
	IREEFPDR.2	531.272	534.267	19	35	y4
